# Supplementary material for: Evidence on the Porter hypothesis: China’s Resource Tax Law may be a path to achieve corporate sustainable development
Source: PLoS One. 2025 May 30;20(5):e0323668. doi: 10.1371/journal.pone.0323668 (PMC12124751; doi:10.1371/journal.pone.0323668)
Supplement: S1 Data — (ZIP) [file pone.0323668.s001.zip › S1 Dataset/S1 Dataset.xlsx]

## Sheet: Main data sheet
STOCK	YEAR	EE	RB	RB*TIME	State Owner	FST	Duality	Leverage	Current	Cash Flow	RB2018	RB2019	RB2020	RB2021	RB2022	R&D	PC	PCTIME	RBPC	RBPCTIME	group
000002	2017	9.73768	0	0	0	0.750447	1	0.839813	1.20086	0.14101	0	0	0	0	0	0	0	0	0	0	1
000002	2018	9.924	0	0	0	0.694234	0	0.845856	1.15434	0.114923	0	0	0	0	0	20.6678	0	0	0	0	1
000002	2019	10.0523	0	0	0	0.807032	0	0.84359	1.13074	0.092338	0	0	0	0	0	20.7878	0	0	0	0	1
000002	2020	10.0523	0	0	0	0.898294	0	0.812835	1.17449	0.099328	0	0	0	0	0	20.3163	0	0	0	0	1
000002	2021	10.0523	0	0	0	0.946065	0	0.797398	1.22023	0.072581	0	0	0	0	0	20.2807	0	0	0	0	1
000002	2022	10.0523	0	0	0	0.886486	0	0.769515	1.31319	0.076503	0	0	0	0	0	0	0	0	0	0	1
000006	2017	5.30343	0	0	0	1.14577	0	0.565648	1.66517	0.223894	0	0	0	0	0	0	1	0	0	0	1
000006	2018	5.01256	0	0	0	1.02333	0	0.528236	1.91797	0.265226	0	0	0	0	0	0	1	0	0	0	1
000006	2019	5.48047	0	0	0	0.979018	0	0.544612	2.42067	0.189272	0	0	0	0	0	0	1	0	0	0	1
000006	2020	5.19711	0	0	0	0.976402	0	0.492185	2.83207	0.121317	0	0	0	0	0	0	0	0	0	0	1
000006	2021	5.19256	0	0	0	1.06871	0	0.65322	2.11749	0.110752	0	0	0	0	0	0	0	0	0	0	1
000006	2022	5.21415	0	0	0	1.0998	0	0.679176	2.02506	0.169589	0	0	0	0	0	0	0	0	0	0	1
000008	2017	5.05582	0	0	0	0.400774	0	0.326949	1.89028	0.089243	0	0	0	0	0	19.1412	0	0	0	0	1
000008	2018	5.08524	0	0	0	0.60241	0	0.29251	2.03244	0.096471	0	0	0	0	0	19.3086	0	0	0	0	1
000008	2019	5.33095	0	0	0	0.917167	0	0.370962	1.6132	0.098135	0	0	0	0	0	19.4145	0	0	0	0	1
000008	2020	4.78232	0	0	0	1.15146	0	0.480167	1.34724	0.055831	0	0	0	0	0	19.3821	0	0	0	0	1
000008	2021	4.86538	0	0	0	1.15353	1	0.568954	1.10313	0.079405	0	0	0	0	0	19.3524	0	0	0	0	1
000008	2022	4.50011	0	0	0	1.1577	1	0.601696	0.858905	0.044614	0	0	0	0	0	19.1454	0	0	0	0	1
000009	2017	6.10863	0	0	0	1.20303	1	0.633121	1.64165	0.137131	0	0	0	0	0	19.432	1	0	0	0	1
000009	2018	6.6196	0	0	0	0.774886	1	0.649896	1.56606	0.152748	0	0	0	0	0	19.7456	1	0	0	0	1
000009	2019	6.53092	0	0	0	0.748116	1	0.645559	1.60016	0.17347	0	0	0	0	0	19.8294	1	0	0	0	1
000009	2020	6.46534	0	0	0	0.47431	1	0.584217	1.83201	0.200778	0	0	0	0	0	19.9	1	1	0	0	1
000009	2021	6.8225	0	0	0	0.75526	1	0.577624	1.54789	0.164929	0	0	0	0	0	20.5149	1	1	0	0	1
000009	2022	7.42768	0	0	0	0.558867	1	0.639676	1.44619	0.15015	0	0	0	0	0	21.1427	1	1	0	0	1
000011	2017	5.30968	0	0	0.6382	4.48637	0	0.458117	1.86483	0.456977	0	0	0	0	0	0	0	0	0	0	1
000011	2018	5.18364	0	0	0.6382	25.0402	0	0.425931	1.94315	0.58	0	0	0	0	0	0	1	0	0	0	1
000011	2019	5.46198	0	0	0	25.0402	0	0.696768	1.81868	0.304975	0	0	0	0	0	0	1	0	0	0	1
000011	2020	5.48519	0	0	0.5696	8.38881	0	0.690259	2.24126	0.341446	0	0	0	0	0	0	1	1	0	0	1
000011	2021	5.51566	0	0	0.5057	3.95078	0	0.689266	1.97843	0.123355	0	0	0	0	0	14.5911	1	1	0	0	1
000011	2022	5.30845	0	0	0.5057	4.63095	0	0.717169	1.82791	0.095549	0	0	0	0	0	14.9924	1	1	0	0	1
000012	2017	6.57902	1	0	0	0.998654	0	0.55057	0.661976	0.125915	0	0	0	0	0	19.7242	0	0	0	0	1
000012	2018	6.44697	1	0	0	1.00407	0	0.505634	0.795466	0.116412	1	0	0	0	0	19.7602	0	0	0	0	1
000012	2019	6.40309	1	0	0	0.929988	0	0.457957	0.741464	0.100643	0	1	0	0	0	19.9043	0	0	0	0	1
000012	2020	6.4356	1	1	0	0.867009	0	0.406367	1.21491	0.118774	0	0	1	0	0	19.89	0	0	0	0	1
000012	2021	6.65893	1	1	0	0.848603	0	0.404872	1.66399	0.138243	0	0	0	1	0	20.1276	0	0	0	0	1
000012	2022	6.70294	1	1	0	1.25849	0	0.483645	1.24441	0.177348	0	0	0	0	1	20.3551	0	0	0	0	1
000014	2017	3.628	0	0	0	2.87089	0	0.476437	2.12427	0.080488	0	0	0	0	0	0	0	0	0	0	1
000014	2018	3.14471	0	0	0	6.54231	0	0.504366	1.9905	0.080443	0	0	0	0	0	0	0	0	0	0	1
000014	2019	3.29737	0	0	0	5.89601	0	0.515342	1.89715	0.052581	0	0	0	0	0	0	0	0	0	0	1
000014	2020	3.04005	0	0	0	3.98361	0	0.608096	1.68997	0.184246	0	0	0	0	0	0	1	1	0	0	1
000014	2021	3.56705	0	0	0	3.67784	0	0.608645	1.57859	0.093119	0	0	0	0	0	0	1	1	0	0	1
000014	2022	3.75474	0	0	0	6.97131	0	0.59228	1.52737	0.200459	0	0	0	0	0	0	1	1	0	0	1
000016	2017	7.62445	0	0	0	1.09627	0	0.652011	1.25679	0.131497	0	0	0	0	0	19.6136	0	0	0	0	1
000016	2018	8.04552	0	0	0	1.16435	1	0.713465	0.963285	0.104112	0	0	0	0	0	19.7981	0	0	0	0	1
000016	2019	8.08081	0	0	0	1.1681	1	0.766908	1.14797	0.105518	0	0	0	0	0	20.0313	0	0	0	0	1
000016	2020	8.02542	0	0	0	1.10518	1	0.78505	0.93178	0.086174	0	0	0	0	0	20.343	0	0	0	0	1
000016	2021	7.89024	0	0	0	0.972284	1	0.744174	0.889219	0.149678	0	0	0	0	0	20.2663	0	0	0	0	1
000016	2022	7.27124	0	0	0	0.986395	0	0.777428	1.1817	0.143673	0	0	0	0	0	20.1142	0	0	0	0	1
000019	2017	3.12572	0	0	0.16	1.02195	0	0.100181	5.66892	0.23913	0	0	0	0	0	15.9868	0	0	0	0	1
000019	2018	6.55267	0	0	0.6379	6.62409	0	0.329474	2.88898	0.097642	0	0	0	0	0	16.2115	0	0	0	0	1
000019	2019	6.47711	0	0	0.7202	6.72181	0	0.31758	3.4387	0.022871	0	0	0	0	0	17.4754	0	0	0	0	1
000019	2020	6.52608	0	0	0.7202	6.22949	0	0.34396	2.68835	0.026062	0	0	0	0	0	17.6601	0	0	0	0	1
000019	2021	6.25951	0	0	0.7202	6.00094	0	0.387596	2.08556	0.007408	0	0	0	0	0	18.255	0	0	0	0	1
000019	2022	6.03525	0	0	0.7202	5.75722	0	0.350589	1.67622	0.007408	0	0	0	0	0	17.8817	0	0	0	0	1
000020	2017	4.10647	0	0	0	2.77785	1	0.490804	1.12646	0.129374	0	0	0	0	0	0	1	0	0	0	1
000020	2018	3.76379	0	0	0	2.71118	1	0.475007	1.09279	0.045311	0	0	0	0	0	0	1	0	0	0	1
000020	2019	3.77438	0	0	0	2.62984	1	0.463615	1.51273	0.059667	0	0	0	0	0	15.71	1	0	0	0	1
000020	2020	3.66085	0	0	0	2.90752	1	0.464384	1.49217	0.047869	0	0	0	0	0	15.817	1	1	0	0	1
000020	2021	3.82322	0	0	0	2.7572	1	0.479568	1.20627	0.049706	0	0	0	0	0	16.1946	1	1	0	0	1
000020	2022	3.51666	0	0	0	2.75359	1	0.419243	1.70744	0.091228	0	0	0	0	0	15.993	1	1	0	0	1
000021	2017	6.9172	0	0	0	4.0027	0	0.642835	1.07806	0.097073	0	0	0	0	0	18.8849	0	0	0	0	1
000021	2018	6.9394	0	0	0	3.96702	0	0.576803	1.11946	0.113064	0	0	0	0	0	19.1129	0	0	0	0	1
000021	2019	6.65132	0	0	0	3.38599	0	0.615132	1.07772	0.07684	0	0	0	0	0	19.1538	0	0	0	0	1
000021	2020	6.77693	0	0	0	2.65868	0	0.629761	1.2359	0.066279	0	0	0	0	0	19.3572	0	0	0	0	1
000021	2021	6.76504	0	0	0	2.7966	0	0.575808	1.15487	0.182872	0	0	0	0	0	19.5531	0	0	0	0	1
000021	2022	6.67364	0	0	0	2.96988	0	0.569897	1.24104	0.106765	0	0	0	0	0	19.5615	0	0	0	0	1
000023	2017	4.47992	1	0	0	0.409361	0	0.754666	1.18542	0.158827	0	0	0	0	0	0	1	0	1	0	1
000023	2018	4.63794	1	0	0	0.472665	0	0.781529	1.14949	0.145414	1	0	0	0	0	0	1	0	1	0	1
000023	2019	4.78025	1	0	0	1.39036	1	0.767842	1.10749	0.147816	0	1	0	0	0	0	0	0	0	0	1
000023	2020	4.65992	1	1	0	0.868696	1	0.739688	1.14227	0.181412	0	0	1	0	0	0	0	0	0	0	1
000023	2021	4.46047	1	1	0	0.80868	1	0.741732	1.12855	0.11018	0	0	0	1	0	0	0	0	0	0	1
000023	2022	3.02225	1	1	0	1.22168	1	0.835406	0.999865	0.089263	0	0	0	0	1	0	0	0	0	0	1
000025	2017	3.25088	0	0	0.4909	1.94956	0	0.28881	1.31455	0.101042	0	0	0	0	0	0	0	0	0	0	1
000025	2018	3.33537	0	0	0	2.11049	0	0.337101	1.36891	0.086142	0	0	0	0	0	0	0	0	0	0	1
000025	2019	3.63403	0	0	0	2.52651	0	0.186276	2.27896	0.243452	0	0	0	0	0	0	0	0	0	0	1
000025	2020	3.30784	0	0	0	3.01907	0	0.189527	2.07154	0.122019	0	0	0	0	0	0	0	0	0	0	1
000025	2021	3.29149	0	0	0	3.39723	0	0.216415	2.4603	0.113815	0	0	0	0	0	0	0	0	0	0	1
000025	2022	3.81776	0	0	0	4.31125	0	0.257972	2.10829	0.175359	0	0	0	0	0	13.5958	0	0	0	0	1
000026	2017	5.40459	0	0	0	3.11923	0	0.310582	2.36627	0.051664	0	0	0	0	0	17.7166	0	0	0	0	1
000026	2018	5.4412	0	0	0	2.41862	0	0.286011	2.40657	0.045177	0	0	0	0	0	17.6731	0	0	0	0	1
000026	2019	5.43449	0	0	0	6.56964	0	0.294179	2.42357	0.083781	0	0	0	0	0	17.6235	0	0	0	0	1
000026	2020	5.42542	0	0	0	5.74208	0	0.303269	2.44402	0.087853	0	0	0	0	0	17.7569	0	0	0	0	1
000026	2021	5.62222	0	0	0	6.89189	0	0.266957	2.78208	0.05115	0	0	0	0	0	17.8725	0	0	0	0	1
000026	2022	5.50593	0	0	0	4.8775	0	0.238204	3.13625	0.076203	0	0	0	0	0	17.9278	0	0	0	0	1
000027	2017	6.95158	1	0	0	1.62542	0	0.679887	0.718816	0.094729	0	0	0	0	0	16.6796	1	0	1	0	1
000027	2018	7.06746	1	0	0	1.55816	0	0.676944	0.930431	0.095977	1	0	0	0	0	18.912	1	0	1	0	1
000027	2019	7.10081	1	0	0	1.53073	0	0.650566	0.587837	0.080197	0	1	0	0	0	19.157	1	0	1	0	1
000027	2020	7.00507	1	1	0	1.31153	0	0.633063	0.938107	0.079241	0	0	1	0	0	19.5692	1	1	1	1	1
000027	2021	7.38973	1	1	0	1.42472	0	0.622932	0.969628	0.07039	0	0	0	1	0	19.7358	1	1	1	1	1
000027	2022	7.56075	1	1	0	1.36962	0	0.615473	1.02144	0.071903	0	0	0	0	1	19.6735	1	1	1	1	1
000028	2017	8.00332	0	0	0.573	4.92619	0	0.55569	1.51034	0.164409	0	0	0	0	0	0	0	0	0	0	1
000028	2018	7.95333	0	0	0.573	4.88753	0	0.519335	1.65982	0.26381	0	0	0	0	0	0	0	0	0	0	1
000028	2019	8.02047	0	0	0.573	4.036	0	0.541779	1.59305	0.251269	0	0	0	0	0	0	0	0	0	0	1
000028	2020	8.08813	0	0	0.5606	4.54295	0	0.573461	1.4445	0.136512	0	0	0	0	0	0	0	0	0	0	1
000028	2021	8.25033	0	0	0.5606	5.95117	0	0.57876	1.42314	0.110638	0	0	0	0	0	0	0	0	0	0	1
000028	2022	8.26768	0	0	0.5606	5.545	0	0.54372	1.50794	0.127703	0	0	0	0	0	16.0201	0	0	0	0	1
000029	2017	4.55866	0	0	0	25.0402	0	0.323178	2.67571	0.302509	0	0	0	0	0	0	0	0	0	0	1
000029	2018	4.8844	0	0	0	25.0402	0	0.314014	2.62097	0.246153	0	0	0	0	0	0	0	0	0	0	1
000029	2019	5.0893	0	0	0	25.0402	0	0.282032	3.03633	0.306984	0	0	0	0	0	0	0	0	0	0	1
000029	2020	4.48336	0	0	0	25.0402	0	0.259237	3.28	0.540642	0	0	0	0	0	0	1	1	0	0	1
000029	2021	4.34215	0	0	0	6.61156	0	0.316243	2.75534	0.099037	0	0	0	0	0	0	1	1	0	0	1
000029	2022	3.5327	0	0	0	5.73868	1	0.246623	3.72123	0.033457	0	0	0	0	0	0	1	1	0	0	1
000030	2017	6.12013	0	0	0	0.525738	0	0.389791	1.68676	0.143322	0	0	0	0	0	18.9069	0	0	0	0	1
000030	2018	6.20297	0	0	0	0.507379	0	0.389844	1.57483	0.136092	0	0	0	0	0	19.1813	0	0	0	0	1
000030	2019	6.40359	0	0	0	0.503299	0	0.423117	1.49758	0.106321	0	0	0	0	0	19.1808	0	0	0	0	1
000030	2020	6.43804	0	0	0	0.473337	0	0.427812	1.52833	0.106171	0	0	0	0	0	19.3056	0	0	0	0	1
000030	2021	6.61667	0	0	0	0.524157	0	0.427218	1.47121	0.182639	0	0	0	0	0	19.7557	0	0	0	0	1
000030	2022	6.46475	0	0	0	0.521916	0	0.44487	1.36977	0.148105	0	0	0	0	0	19.9098	0	0	0	0	1
000031	2017	6.82152	0	0	0	6.23056	0	0.844959	1.34687	0.13345	0	0	0	0	0	0	1	0	0	0	1
000031	2018	6.78248	0	0	0	6.16297	0	0.849079	1.78255	0.130806	0	0	0	0	0	0	1	0	0	0	1
000031	2019	7.67175	0	0	0	1.93317	0	0.767767	1.5769	0.147586	0	0	0	0	0	0	1	0	0	0	1
000031	2020	7.72098	0	0	0	1.56643	0	0.771622	1.52367	0.156775	0	0	0	0	0	16.7618	1	1	0	0	1
000031	2021	7.71454	0	0	0	1.61204	0	0.755127	1.52525	0.115833	0	0	0	0	0	16.4926	1	1	0	0	1
000031	2022	7.5909	0	0	0	1.62748	0	0.778465	1.52201	0.169345	0	0	0	0	0	16.4936	1	1	0	0	1
000032	2017	4.81856	0	0	0.5827	2.72013	0	0.186046	4.14845	0.171461	0	0	0	0	0	17.1899	0	0	0	0	1
000032	2018	4.70581	0	0	0	2.60297	0	0.295935	2.61789	0.187947	0	0	0	0	0	17.2852	0	0	0	0	1
000032	2019	4.5287	0	0	0	2.48304	0	0.292026	2.72313	0.150399	0	0	0	0	0	17.0375	0	0	0	0	1
000032	2020	4.54242	0	0	0	2.89322	0	0.300958	2.38329	0.118608	0	0	0	0	0	17.2495	0	0	0	0	1
000032	2021	7.68755	0	0	0.2896	0.352266	0	0.785055	1.17372	0.1521	0	0	0	0	0	20.7345	0	0	0	0	1
000032	2022	7.83783	0	0	0.247	0.386754	0	0.808366	1.20402	0.142742	0	0	0	0	0	21.1522	0	0	0	0	1
000034	2017	8.40471	0	0	0	0.59522	1	0.861665	0.972694	0.060591	0	0	0	0	0	18.4115	0	0	0	0	1
000034	2018	8.55252	0	0	0	0.588411	1	0.851975	0.998819	0.03766	0	0	0	0	0	18.575	0	0	0	0	1
000034	2019	8.54906	0	0	0	0.727329	1	0.851301	1.03752	0.104527	0	0	0	0	0	18.8103	0	0	0	0	1
000034	2020	8.63933	0	0	0	0.934315	1	0.846763	1.03137	0.108768	0	0	0	0	0	19.0182	0	0	0	0	1
000034	2021	8.78275	0	0	0	0.94172	1	0.830145	1.06026	0.10039	0	0	0	0	0	19.2975	0	0	0	0	1
000034	2022	8.66518	0	0	0	1.00173	1	0.795604	1.17909	0.100482	0	0	0	0	0	19.4894	0	0	0	0	1
000035	2017	4.68848	0	0	0.0112	1.15948	0	0.625057	0.758192	0.146561	0	0	0	0	0	17.4491	1	0	0	0	1
000035	2018	4.71116	0	0	0	1.1685	0	0.626002	0.429402	0.034885	0	0	0	0	0	17.693	1	0	0	0	1
000035	2019	7.03526	0	0	0	0.46062	0	0.752553	0.908339	0.058468	0	0	0	0	0	18.0816	1	0	0	0	1
000035	2020	7.08872	0	0	0	0.483149	0	0.751984	0.83327	0.045831	0	0	0	0	0	17.8768	1	1	0	0	1
000035	2021	7.07344	0	0	0	0.485612	0	0.544809	1.19945	0.128408	0	0	0	0	0	18.4976	1	1	0	0	1
000035	2022	5.783	0	0	0	0.500494	0	0.60563	0.706885	0.026073	0	0	0	0	0	18.3661	1	1	0	0	1
000036	2017	5.56321	0	0	0	4.42695	0	0.417036	2.26883	0.152386	0	0	0	0	0	0	1	0	0	0	1
000036	2018	5.39424	0	0	0	3.9209	0	0.500599	2.04409	0.422067	0	0	0	0	0	0	1	0	0	0	1
000036	2019	5.31322	0	0	0	4.31299	0	0.534994	2.14622	0.446921	0	0	0	0	0	0	1	0	0	0	1
000036	2020	5.07756	0	0	0	6.66867	0	0.462818	2.77121	0.374418	0	0	0	0	0	0	1	1	0	0	1
000036	2021	4.6655	0	0	0	5.26307	0	0.372875	3.19294	0.220195	0	0	0	0	0	0	1	1	0	0	1
000036	2022	4.75914	0	0	0	2.4319	0	0.322254	2.99923	0.421896	0	0	0	0	0	0	1	1	0	0	1
000037	2017	4.91597	1	0	0	0.512924	0	0.298029	1.62952	0.142733	0	0	0	0	0	0	0	0	0	0	1
000037	2018	4.79367	1	0	0	0.519551	0	0.384122	1.45956	0.27666	1	0	0	0	0	0	0	0	0	0	1
000037	2019	4.30013	1	0	0	0.465286	0	0.359328	1.58926	0.239648	0	1	0	0	0	0	0	0	0	0	1
000037	2020	4.08906	1	1	0	0.484157	0	0.308885	2.36183	0.25311	0	0	1	0	0	15.9545	0	0	0	0	1
000037	2021	3.81633	1	1	0	0.504624	0	0.434287	1.72098	0.24717	0	0	0	1	0	16.8569	0	0	0	0	1
000037	2022	3.64525	1	1	0	0.507304	0	0.465578	1.46314	0.248645	0	0	0	0	1	17.06	0	0	0	0	1
000039	2017	8.46015	1	0	0	2.85672	0	0.668943	1.17518	0.041674	0	0	0	0	0	20.4022	0	0	0	0	1
000039	2018	8.66982	1	0	0	2.90436	0	0.670181	1.13043	0.066292	1	0	0	0	0	20.7632	0	0	0	0	1
000039	2019	8.59302	1	0	0	2.91474	0	0.680212	1.30339	0.050317	0	1	0	0	0	21.12	0	0	0	0	1
000039	2020	8.61271	1	1	0	2.68574	1	0.631672	1.12839	0.076671	0	0	1	0	0	21.2188	0	0	0	0	1
000039	2021	9.0938	1	1	0	3.28405	1	0.630773	1.19794	0.107113	0	0	0	1	0	21.5301	0	0	0	0	1
000039	2022	8.94171	1	1	0	3.77842	1	0.570554	1.24953	0.109063	0	0	0	0	1	21.6477	0	0	0	0	1
000040	2017	6.2721	1	0	0	0.721976	1	0.600067	1.94758	0.344807	0	0	0	0	0	17.5129	0	0	0	0	1
000040	2018	6.38043	1	0	0	1.4859	1	0.576703	1.59207	0.216168	1	0	0	0	0	17.9011	0	0	0	0	1
000040	2019	6.06695	1	0	0	3.57509	1	0.563673	1.41828	0.021217	0	1	0	0	0	17.5231	0	0	0	0	1
000040	2020	5.23791	1	1	0	5.80952	1	0.534554	1.31738	0.011452	0	0	1	0	0	17.2302	0	0	0	0	1
000040	2021	5.30117	1	1	0	7.42205	1	0.557142	1.17104	0.015275	0	0	0	1	0	17.3486	0	0	0	0	1
000040	2022	5.03586	1	1	0	7.18969	1	0.557906	1.40318	0.027427	0	0	0	0	1	17.0574	0	0	0	0	1
000042	2017	6.44856	0	0	0	1.78485	1	0.842186	1.55112	0.099036	0	0	0	0	0	0	0	0	0	0	1
000042	2018	6.24142	0	0	0	1.84699	0	0.833525	1.44342	0.103788	0	0	0	0	0	0	0	0	0	0	1
000042	2019	6.07688	0	0	0	2.0947	0	0.822497	1.6085	0.061976	0	0	0	0	0	0	0	0	0	0	1
000042	2020	6.41278	0	0	0	2.20352	0	0.815569	1.80171	0.088656	0	0	0	0	0	0	0	0	0	0	1
000042	2021	6.1388	0	0	0	0.741979	0	0.801428	1.93575	0.059082	0	0	0	0	0	16.5026	0	0	0	0	1
000042	2022	5.98018	0	0	0	2.51457	1	0.77605	1.72382	0.024605	0	0	0	0	0	16.0605	0	0	0	0	1
000045	2017	4.55864	0	0	0	7.26667	0	0.160336	5.76045	0.276766	0	0	0	0	0	17.48	1	0	0	0	1
000045	2018	4.40322	0	0	0	7.19811	0	0.251066	2.93084	0.245405	0	0	0	0	0	17.552	1	0	0	0	1
000045	2019	4.92519	0	0	0	7.2378	0	0.149354	4.58564	0.059286	0	0	0	0	0	17.7892	1	0	0	0	1
000045	2020	4.75597	0	0	0	6.95324	0	0.215358	3.96658	0.056009	0	0	0	0	0	18.0226	1	1	0	0	1
000045	2021	4.83451	0	0	0	5.65606	0	0.288691	3.33546	0.054267	0	0	0	0	0	18.4552	1	1	0	0	1
000045	2022	4.97974	0	0	0	6.10436	0	0.282367	3.39938	0.15568	0	0	0	0	0	18.204	1	1	0	0	1
000049	2017	6.73704	0	0	0	4.74607	0	0.761753	1.11453	0.031083	0	0	0	0	0	19.6678	0	0	0	0	1
000049	2018	7.03216	0	0	0	4.69191	0	0.743297	1.21148	0.030633	0	0	0	0	0	19.541	0	0	0	0	1
000049	2019	7.07439	0	0	0	4.48	0	0.673751	1.34239	0.053051	0	0	0	0	0	19.507	0	0	0	0	1
000049	2020	7.01699	0	0	0	2.53394	0	0.687771	1.18961	0.052772	0	0	0	0	0	19.6757	0	0	0	0	1
000049	2021	6.98821	0	0	0	0.757204	0	0.681789	1.26976	0.020742	0	0	0	0	0	19.8245	0	0	0	0	1
000049	2022	6.98988	0	0	0	0.740155	0	0.662442	1.39326	0.047329	0	0	0	0	0	20.1268	0	0	0	0	1
000050	2017	6.79925	0	0	0	0.653991	0	0.511848	1.10405	0.140209	0	0	0	0	0	20.7787	0	0	0	0	1
000050	2018	7.57746	0	0	0.3903	0.417014	0	0.566855	0.766249	0.061368	0	0	0	0	0	21.3125	0	0	0	0	1
000050	2019	7.47719	0	0	0.1894	0.416193	0	0.591951	0.70542	0.049185	0	0	0	0	0	21.3422	0	0	0	0	1
000050	2020	7.44873	0	0	0.2932	0.340494	0	0.543647	0.850262	0.061828	0	0	0	0	0	21.4488	0	0	0	0	1
000050	2021	7.46796	0	0	0.08	0.338314	0	0.566435	0.82327	0.049203	0	0	0	0	0	21.4499	0	0	0	0	1
000050	2022	7.41239	0	0	0	0.339691	0	0.626341	1.03829	0.110875	0	0	0	0	0	21.8163	0	0	0	0	1
000055	2017	5.22126	1	0	0	0.402029	1	0.575245	1.42836	0.122129	0	0	0	0	0	18.5411	1	0	1	0	1
000055	2018	5.26572	1	0	0	0.5135	1	0.512594	1.3515	0.089709	1	0	0	0	0	18.7452	1	0	1	0	1
000055	2019	5.27519	1	0	0	0.565891	1	0.53991	1.04286	0.063788	0	1	0	0	0	18.7351	1	0	1	0	1
000055	2020	5.08857	1	1	0	0.646254	1	0.540957	1.20978	0.086312	0	0	1	0	0	18.7686	1	1	1	1	1
000055	2021	5.23184	1	1	0	0.636676	1	0.543997	1.23664	0.072769	0	0	0	1	0	18.8458	1	1	1	1	1
000055	2022	5.27695	1	1	0	0.621365	1	0.543327	1.24452	0.061488	0	0	0	0	1	18.902	1	1	1	1	1
000056	2017	3.89749	0	0	0	0.452273	0	0.591611	1.75269	0.044449	0	0	0	0	0	0	1	0	0	0	1
000056	2018	4.14773	0	0	0	0.480855	0	0.561924	1.29475	0.009116	0	0	0	0	0	0	1	0	0	0	1
000056	2019	4.02847	0	0	0	0.507118	0	0.554071	0.821109	0.007408	0	0	0	0	0	0	1	0	0	0	1
000056	2020	3.64862	0	0	0	0.538921	0	0.588872	0.265124	0.008991	0	0	0	0	0	0	1	1	0	0	1
000056	2021	3.69508	0	0	0	0.538381	0	0.690232	0.265124	0.007408	0	0	0	0	0	0	1	1	0	0	1
000056	2022	3.63099	0	0	0	0.542439	0	0.792816	0.265124	0.007408	0	0	0	0	0	0	1	1	0	0	1
000058	2017	4.98096	0	0	0.364873	17.3749	0	0.630906	1.48102	0.135555	0	0	0	0	0	0	0	0	0	0	1
000058	2018	4.66554	0	0	0.567	25.0402	0	0.656307	1.7093	0.240431	0	0	0	0	0	0	0	0	0	0	1
000058	2019	4.47277	0	0	0.567	25.0402	0	0.594452	2.02829	0.128349	0	0	0	0	0	14.8672	0	0	0	0	1
000058	2020	4.47624	0	0	0.567	18.5902	0	0.574448	1.53535	0.14022	0	0	0	0	0	15.2614	0	0	0	0	1
000058	2021	4.66832	0	0	0.567	25.0402	0	0.54314	1.63142	0.19385	0	0	0	0	0	15.4341	0	0	0	0	1
000058	2022	4.62744	0	0	0	21.9147	0	0.538946	1.60866	0.185592	0	0	0	0	0	16.1077	0	0	0	0	1
000059	2017	7.68491	1	0	0.3216	1.77581	1	0.591054	0.747474	0.204337	0	0	0	0	0	18.3141	0	0	0	0	1
000059	2018	7.84113	1	0	0	1.58424	0	0.576934	1.73002	0.266195	1	0	0	0	0	18.3062	0	0	0	0	1
000059	2019	7.7125	1	0	0	1.47591	0	0.51817	1.47149	0.242368	0	1	0	0	0	18.4228	0	0	0	0	1
000059	2020	7.53287	1	1	0	0.999264	0	0.494189	1.72074	0.278388	0	0	1	0	0	18.5344	0	0	0	0	1
000059	2021	7.65489	1	1	0	0.95904	0	0.53655	2.57631	0.297951	0	0	0	1	0	18.6413	0	0	0	0	1
000059	2022	7.80588	1	1	0	1.0199	0	0.537197	1.64743	0.30766	0	0	0	0	1	18.7886	0	0	0	0	1
000060	2017	7.1866	1	0	0.0377	1.87653	1	0.448532	1.2812	0.113641	0	0	0	0	0	19.2539	0	0	0	0	1
000060	2018	7.15818	1	0	0	2.04688	1	0.450591	1.11723	0.097743	1	0	0	0	0	19.059	0	0	0	0	1
000060	2019	7.20159	1	0	0	1.93596	0	0.440773	1.06296	0.096714	0	1	0	0	0	19.5067	0	0	0	0	1
000060	2020	7.48784	1	1	0	1.96781	0	0.47259	1.87774	0.060898	0	0	1	0	0	19.5661	0	0	0	0	1
000060	2021	7.76646	1	1	0	4.92954	0	0.501386	1.20387	0.05905	0	0	0	1	0	19.6883	0	0	0	0	1
000060	2022	7.90155	1	1	0	4.68456	0	0.531575	1.01442	0.090151	0	0	0	0	1	19.77	0	0	0	0	1
000061	2017	5.04881	0	0	0	0.705421	0	0.659883	0.513526	0.096732	0	0	0	0	0	0	1	0	0	0	1
000061	2018	5.05138	0	0	0	0.936381	0	0.653134	0.517693	0.097913	0	0	0	0	0	15.7897	0	0	0	0	1
000061	2019	5.14948	0	0	0	0.936381	0	0.649514	0.553884	0.116356	0	0	0	0	0	16.0598	0	0	0	0	1
000061	2020	5.13714	0	0	0	0.953449	0	0.634451	0.451691	0.071551	0	0	0	0	0	15.7962	0	0	0	0	1
000061	2021	5.36505	0	0	0	0.936639	0	0.638294	0.501576	0.074093	0	0	0	0	0	16.1484	0	0	0	0	1
000061	2022	5.3892	0	0	0	0.933553	0	0.641841	0.440473	0.065818	0	0	0	0	0	16.6363	0	0	0	0	1
000062	2017	6.30107	0	0	0	7.99548	1	0.477586	1.38953	0.131801	0	0	0	0	0	17.6745	0	0	0	0	1
000062	2018	6.54842	0	0	0	7.86222	1	0.500546	1.52885	0.130633	0	0	0	0	0	18.2695	0	0	0	0	1
000062	2019	6.81058	0	0	0	7.95951	1	0.496825	1.43739	0.144811	0	0	0	0	0	18.3915	0	0	0	0	1
000062	2020	6.80636	0	0	0	8.42381	1	0.50159	1.67358	0.147876	0	0	0	0	0	18.3491	0	0	0	0	1
000062	2021	7.17311	0	0	0	3.18077	1	0.568913	1.6391	0.158629	0	0	0	0	0	18.8697	0	0	0	0	1
000062	2022	7.1668	0	0	0	2.72502	0	0.52189	1.57154	0.195314	0	0	0	0	0	19.0363	0	0	0	0	1
000063	2017	8.90049	0	0	0	1.24497	0	0.684777	1.20243	0.209147	0	0	0	0	0	23.0649	0	0	0	0	1
000063	2018	8.55791	0	0	0	1.32373	0	0.745184	1.06465	0.163386	0	0	0	0	0	23.0649	0	0	0	0	1
000063	2019	8.63107	0	0	0	1.10443	0	0.731206	1.21519	0.201879	0	0	0	0	0	23.0649	0	0	0	0	1
000063	2020	8.63608	0	0	0.011	0.919295	0	0.693813	1.47943	0.208471	0	0	0	0	0	23.0649	0	0	0	0	1
000063	2021	8.79337	0	0	0.0174	0.852341	0	0.684246	1.68376	0.231511	0	0	0	0	0	23.0649	0	0	0	0	1
000063	2022	8.6917	0	0	0	0.828016	0	0.670948	1.81714	0.260132	0	0	0	0	0	23.0649	0	0	0	0	1
000065	2017	6.4744	0	0	0.6094	1.65847	0	0.640241	1.45587	0.362139	0	0	0	0	0	18.8916	1	0	0	0	1
000065	2018	6.39535	0	0	0.1893	1.63771	0	0.597413	1.51443	0.365383	0	0	0	0	0	18.6845	1	0	0	0	1
000065	2019	6.44264	0	0	0.1797	1.68435	0	0.630137	1.3476	0.197628	0	0	0	0	0	18.7078	1	0	0	0	1
000065	2020	6.62117	0	0	0.1253	1.71446	0	0.655597	1.72862	0.264434	0	0	0	0	0	18.5851	0	0	0	0	1
000065	2021	6.57736	0	0	0.1245	1.7156	0	0.6463	1.48685	0.160283	0	0	0	0	0	18.8781	0	0	0	0	1
000065	2022	6.54581	0	0	0.1251	1.70261	0	0.612401	1.6174	0.204807	0	0	0	0	0	18.714	0	0	0	0	1
000066	2017	6.39182	0	0	0.4112	11.0867	0	0.502777	1.47596	0.193642	0	0	0	0	0	20.2154	1	0	0	0	1
000066	2018	6.52416	0	0	0.4075	8.67021	0	0.584406	1.31949	0.200141	0	0	0	0	0	20.4349	0	0	0	0	1
000066	2019	6.48271	0	0	0.4059	4.35048	0	0.600809	1.45938	0.176186	0	0	0	0	0	20.6895	0	0	0	0	1
000066	2020	6.80468	0	0	0	6.43566	0	0.660481	1.58418	0.159787	0	0	0	0	0	20.8334	0	0	0	0	1
000066	2021	6.92098	0	0	0	7.8	0	0.670954	1.30572	0.11116	0	0	0	0	0	21.0477	0	0	0	0	1
000066	2022	6.59414	0	0	0.4073	4.31943	0	0.561631	1.67269	0.126006	0	0	0	0	0	21.1296	0	0	0	0	1
000068	2017	3.33121	0	0	0	0.965656	0	0.610299	0.691	0.227856	0	0	0	0	0	16.7613	0	0	0	0	1
000068	2018	2.6073	0	0	0	1.03681	0	0.728095	0.671346	0.158062	0	0	0	0	0	16.84	0	0	0	0	1
000068	2019	2.68157	0	0	0	1.12921	1	0.747129	0.745103	0.147236	0	0	0	0	0	16.5065	0	0	0	0	1
000068	2020	2.70848	0	0	0	1.23163	0	0.790441	1.32787	0.126891	0	0	0	0	0	16.1003	0	0	0	0	1
000068	2021	3.90349	0	0	0	1.21971	0	0.836634	0.845734	0.070518	0	0	0	0	0	16.9441	0	0	0	0	1
000068	2022	4.11343	0	0	0	1.27738	0	0.901682	0.604614	0.053401	0	0	0	0	0	16.3913	0	0	0	0	1
000069	2017	7.98662	0	0	0.5347	2.91231	0	0.698911	1.62132	0.126497	0	0	0	0	0	17.1652	1	0	0	0	1
000069	2018	8.00053	0	0	0.4699	2.02369	0	0.737692	1.61603	0.082249	0	0	0	0	0	0	1	0	0	0	1
000069	2019	8.24913	0	0	0.4701	2.21119	0	0.749767	1.48792	0.093477	0	0	0	0	0	0	1	0	0	0	1
000069	2020	8.40578	0	0	0.4701	2.70639	0	0.75826	1.61767	0.131179	0	0	0	0	0	0	1	1	0	0	1
000069	2021	8.5618	0	0	0.4701	2.63805	0	0.748394	1.5962	0.14016	0	0	0	0	0	0	1	1	0	0	1
000069	2022	8.34941	0	0	0.4701	2.71891	0	0.743891	1.62472	0.105143	0	0	0	0	0	0	1	1	0	0	1
000070	2017	5.86236	0	0	0	2.19742	0	0.688177	1.1205	0.135001	0	0	0	0	0	19.3087	0	0	0	0	1
000070	2018	5.89881	0	0	0	2.21732	0	0.694881	1.18062	0.119895	0	0	0	0	0	19.2545	0	0	0	0	1
000070	2019	5.55392	0	0	0	3.23235	0	0.5931	1.25936	0.102561	0	0	0	0	0	19.3403	0	0	0	0	1
000070	2020	5.57867	0	0	0	3.44466	0	0.705036	1.30356	0.288423	0	0	0	0	0	19.3849	0	0	0	0	1
000070	2021	5.49157	0	0	0	4.65704	0	0.697191	1.59361	0.211656	0	0	0	0	0	19.5237	0	0	0	0	1
000070	2022	5.46621	0	0	0	5.09141	0	0.699494	1.35558	0.078711	0	0	0	0	0	19.5312	0	0	0	0	1
000078	2017	7.46654	0	0	0	8.17794	0	0.790373	1.10372	0.058915	0	0	0	0	0	17.8495	1	0	0	0	1
000078	2018	7.85015	0	0	0	11.876	0	0.825944	1.1001	0.031072	0	0	0	0	0	18.1273	1	0	0	0	1
000078	2019	7.76912	0	0	0	9.48922	0	0.809302	1.08617	0.033457	0	0	0	0	0	17.988	1	0	0	0	1
000078	2020	7.788	0	0	0	13.4	0	0.811438	1.05517	0.037525	0	0	0	0	0	17.7374	1	1	0	0	1
000078	2021	7.73074	0	0	0	13.4407	0	0.805651	1.06233	0.026057	0	0	0	0	0	17.7641	1	1	0	0	1
000078	2022	7.60188	0	0	0	13.0059	0	0.831447	1.06165	0.02655	0	0	0	0	0	17.9699	1	1	0	0	1
000088	2017	3.22269	0	0	0	6.26115	0	0.238875	2.91157	0.093	0	0	0	0	0	0	0	0	0	0	1
000088	2018	3.30153	0	0	0	6.26115	0	0.248857	2.24436	0.075246	0	0	0	0	0	0	0	0	0	0	1
000088	2019	3.56688	0	0	0	6.26115	0	0.257485	1.59187	0.072091	0	0	0	0	0	0	0	0	0	0	1
000088	2020	3.43504	0	0	0	6.25974	0	0.2492	2.26785	0.109074	0	0	0	0	0	13.1274	0	0	0	0	1
000088	2021	3.61481	0	0	0	8.04291	0	0.26846	1.69606	0.101637	0	0	0	0	0	14.2558	0	0	0	0	1
000088	2022	3.68402	0	0	0	8.26961	0	0.337973	2.94702	0.150374	0	0	0	0	0	13.7584	0	0	0	0	1
000089	2017	5.46711	0	0	0	3.73084	0	0.144605	2.00968	0.032536	0	0	0	0	0	0	1	0	0	0	1
000089	2018	5.46377	0	0	0	4.47526	0	0.13351	2.22961	0.063617	0	0	0	0	0	0	0	0	0	0	1
000089	2019	5.42888	0	0	0	4.62419	0	0.138555	1.70246	0.100025	0	0	0	0	0	0	0	0	0	0	1
000089	2020	5.20088	0	0	0	6.0542	0	0.210235	0.687674	0.017962	0	0	0	0	0	0	0	0	0	0	1
000089	2021	5.15301	0	0	0	7.2297	0	0.547947	1.10855	0.054314	0	0	0	0	0	0	0	0	0	0	1
000089	2022	4.95007	0	0	0	7.06824	0	0.574362	0.628438	0.009622	0	0	0	0	0	0	0	0	0	0	1
000090	2017	6.17969	0	0	0.1932	0.677736	0	0.74455	1.74064	0.09448	0	0	0	0	0	17.0621	0	0	0	0	1
000090	2018	6.55308	0	0	0	0.673651	0	0.724716	1.69453	0.141836	0	0	0	0	0	17.282	0	0	0	0	1
000090	2019	6.86869	0	0	0	0.764993	0	0.760364	1.54302	0.11014	0	0	0	0	0	18.5438	0	0	0	0	1
000090	2020	6.96284	0	0	0	0.919311	0	0.774743	1.50089	0.168971	0	0	0	0	0	18.7758	0	0	0	0	1
000090	2021	7.11965	0	0	0	0.881006	0	0.785596	1.37491	0.130567	0	0	0	0	0	19.8473	0	0	0	0	1
000090	2022	7.23427	0	0	0	0.889352	0	0.79643	1.40826	0.131453	0	0	0	0	0	20.0822	0	0	0	0	1
000096	2017	4.4544	0	0	0.5554	3.74511	0	0.061414	11.5089	0.514146	0	0	0	0	0	0	1	0	0	0	1
000096	2018	4.67407	0	0	0.5554	2.98281	0	0.061414	12.1159	0.514068	0	0	0	0	0	0	1	0	0	0	1
000096	2019	4.55924	0	0	0.5554	2.57368	0	0.07143	10.8212	0.499697	0	0	0	0	0	0	1	0	0	0	1
000096	2020	4.30182	0	0	0.5554	2.24404	0	0.07023	11.273	0.554696	0	0	0	0	0	0	1	1	0	0	1
000096	2021	4.53954	0	0	0.5554	2.33459	0	0.061414	13.9285	0.495392	0	0	0	0	0	0	1	1	0	0	1
000096	2022	4.69707	0	0	0.5554	2.52799	0	0.061414	13.9285	0.474684	0	0	0	0	0	0	1	1	0	0	1
000099	2017	4.47718	0	0	0	3.97428	0	0.455037	2.05301	0.097999	0	0	0	0	0	0	0	0	0	0	1
000099	2018	4.54339	0	0	0	4.49186	0	0.434482	2.30874	0.0729	0	0	0	0	0	0	0	0	0	0	1
000099	2019	4.5644	0	0	0	4.01977	0	0.42148	1.62878	0.101341	0	0	0	0	0	0	0	0	0	0	1
000099	2020	4.48137	0	0	0	4.57701	0	0.347693	3.31634	0.113785	0	0	0	0	0	16.9438	0	0	0	0	1
000099	2021	4.55101	0	0	0.0845	1.52888	0	0.251649	4.7791	0.273397	0	0	0	0	0	17.7416	0	0	0	0	1
000099	2022	4.51946	0	0	0.0845	1.91255	0	0.207693	4.42226	0.222332	0	0	0	0	0	16.545	0	0	0	0	1
000100	2017	8.99248	0	0	0.1291	0.239024	1	0.662227	1.10863	0.14524	0	0	0	0	0	22.2753	1	0	0	0	1
000100	2018	8.84845	0	0	0	0.259284	1	0.684216	1.01868	0.133336	0	0	0	0	0	22.4586	1	0	0	0	1
000100	2019	8.47817	0	0	0	0.439844	1	0.612465	1.11839	0.106996	0	0	0	0	0	22.4215	1	0	0	0	1
000100	2020	8.36063	0	0	0.0365	0.382358	1	0.650817	0.924974	0.0706	0	0	0	0	0	22.6017	1	1	0	0	1
000100	2021	9.04777	0	0	0	0.42359	1	0.612464	1.07928	0.097436	0	0	0	0	0	22.8949	1	1	0	0	1
000100	2022	9.07289	0	0	0.0521	0.419654	1	0.632944	1.09084	0.093544	0	0	0	0	0	23.0649	1	1	0	0	1
000151	2017	5.01513	0	0	0.4536	17.9289	0	0.54077	1.51895	0.566053	0	0	0	0	0	18.0136	0	0	0	0	1
000151	2018	4.36318	0	0	0.4536	20.16	0	0.536344	1.5203	0.352639	0	0	0	0	0	17.8972	0	0	0	0	1
000151	2019	4.33303	0	0	0.4536	10.9301	0	0.60374	1.35632	0.244578	0	0	0	0	0	17.8964	0	0	0	0	1
000151	2020	3.76699	0	0	0.4536	11.5714	0	0.64677	1.17162	0.229267	0	0	0	0	0	17.7864	0	0	0	0	1
000151	2021	4.83484	0	0	0.5206	2.55064	0	0.608654	1.26424	0.268595	0	0	0	0	0	17.9866	0	0	0	0	1
000151	2022	5.33124	0	0	0.5206	2.53278	0	0.732907	1.14599	0.212367	0	0	0	0	0	17.6534	0	0	0	0	1
000153	2017	5.14232	0	0	0	0.490877	0	0.559038	1.00424	0.074077	0	0	0	0	0	17.963	0	0	0	0	2
000153	2018	5.21441	0	0	0	0.447525	0	0.570549	0.968408	0.088102	0	0	0	0	0	18.2917	0	0	0	0	2
000153	2019	5.28379	0	0	0	0.476744	0	0.627174	0.85477	0.071726	0	0	0	0	0	18.298	0	0	0	0	2
000153	2020	5.21401	0	0	0	0.499782	0	0.601789	0.841714	0.069516	0	0	0	0	0	18.3435	0	0	0	0	2
000153	2021	5.28202	0	0	0	0.436834	0	0.591833	0.882502	0.061467	0	0	0	0	0	18.3605	0	0	0	0	2
000153	2022	5.27692	0	0	0	0.524041	0	0.607369	0.886024	0.077121	0	0	0	0	0	18.2153	0	0	0	0	2
000155	2017	6.07081	1	0	0.262	0.805658	0	0.458189	2.41142	0.086277	0	0	0	0	0	0	0	0	0	0	3
000155	2018	5.68789	1	0	0.262	0.89146	0	0.475944	2.84159	0.090579	1	0	0	0	0	0	0	0	0	0	3
000155	2019	4.86682	1	0	0	0.886333	0	0.417335	3.07154	0.133189	0	1	0	0	0	0	0	0	0	0	3
000155	2020	4.77589	1	1	0	1.06721	0	0.507244	2.63223	0.096213	0	0	1	0	0	0	0	0	0	0	3
000155	2021	5.51542	1	1	0.3532	1.78024	0	0.580014	1.69441	0.156913	0	0	0	1	0	12.3828	0	0	0	0	3
000155	2022	5.29832	1	1	0.3618	1.93476	0	0.546268	1.52323	0.160527	0	0	0	0	1	16.9976	0	0	0	0	3
000156	2017	5.31737	0	0	0.4185	1.15544	0	0.280398	3.22372	0.135873	0	0	0	0	0	18.7909	0	0	0	0	2
000156	2018	5.35239	0	0	0.4185	1.25337	0	0.277813	3.25449	0.166892	0	0	0	0	0	18.5482	1	0	0	0	2
000156	2019	5.4531	0	0	0.4185	1.34696	0	0.300245	2.92151	0.259433	0	0	0	0	0	18.5635	1	0	0	0	2
000156	2020	6.13705	0	0	0.4338	1.4643	0	0.40751	1.57807	0.120425	0	0	0	0	0	19.0659	0	0	0	0	2
000156	2021	6.21921	0	0	0.4336	1.46785	0	0.433444	1.50576	0.098762	0	0	0	0	0	19.7334	0	0	0	0	2
000156	2022	6.16825	0	0	0.3742	1.44909	0	0.448888	1.18284	0.123502	0	0	0	0	0	20.0421	0	0	0	0	2
000157	2017	7.27736	0	0	0	0.539442	1	0.540256	2.5354	0.085968	0	0	0	0	0	20.5884	1	0	0	0	2
000157	2018	7.55763	0	0	0	0.530661	1	0.585172	1.77572	0.093673	0	0	0	0	0	20.8004	1	0	0	0	2
000157	2019	7.9431	0	0	0	0.399773	1	0.570609	1.82695	0.055103	0	0	0	0	0	21.4612	1	0	0	0	2
000157	2020	8.30173	0	0	0	0.386489	1	0.588158	1.73053	0.086744	0	0	0	0	0	21.9764	1	1	0	0	2
000157	2021	8.20179	0	0	0	0.487282	1	0.522225	1.79686	0.108101	0	0	0	0	0	22.1654	1	1	0	0	2
000157	2022	7.6112	0	0	0	0.493489	1	0.53886	1.52064	0.11162	0	0	0	0	0	21.9598	1	1	0	0	2
000158	2017	6.56238	0	0	0	0.77968	0	0.52987	1.30382	0.098407	0	0	0	0	0	19.1335	0	0	0	0	1
000158	2018	6.42712	0	0	0	0.771709	0	0.569219	1.319	0.126845	0	0	0	0	0	18.7768	0	0	0	0	1
000158	2019	6.38046	0	0	0	1.1112	0	0.581776	1.1774	0.110339	0	0	0	0	0	19.3595	0	0	0	0	1
000158	2020	6.33729	0	0	0	1.36792	0	0.594665	1.43106	0.140246	0	0	0	0	0	19.3534	0	0	0	0	1
000158	2021	6.44956	0	0	0	1.75154	0	0.628158	1.20248	0.116998	0	0	0	0	0	19.6491	0	0	0	0	1
000158	2022	6.26143	0	0	0	1.75911	0	0.641041	1.22257	0.127572	0	0	0	0	0	19.7835	0	0	0	0	1
000159	2017	3.19977	0	0	0	11.4	1	0.310459	2.24827	0.092936	0	0	0	0	0	0	1	0	0	0	3
000159	2018	3.61497	0	0	0	11.0186	1	0.218467	2.70294	0.08429	0	0	0	0	0	16.2102	1	0	0	0	3
000159	2019	3.27066	0	0	0	5.48222	1	0.224618	2.84433	0.04939	0	0	0	0	0	16.6592	1	0	0	0	3
000159	2020	3.5508	0	0	0	7.32817	1	0.181153	3.782	0.020941	0	0	0	0	0	16.396	1	1	0	0	3
000159	2021	4.0626	0	0	0	5.94271	1	0.386334	1.09007	0.014049	0	0	0	0	0	16.7059	1	1	0	0	3
000159	2022	4.49836	0	0	0	1.85982	0	0.151369	4.03119	0.036617	0	0	0	0	0	17.1144	1	1	0	0	3
000301	2017	4.27618	0	0	0	2.07922	1	0.186972	5.33911	0.159955	0	0	0	0	0	0	0	0	0	0	1
000301	2018	7.01604	0	0	0.0106	5.17395	1	0.407513	1.03994	0.080801	0	0	0	0	0	20.3719	0	0	0	0	1
000301	2019	7.27035	0	0	0.0106	5.03001	1	0.563384	0.78689	0.126291	0	0	0	0	0	20.4345	0	0	0	0	1
000301	2020	7.14007	0	0	0.0173	2.27312	1	0.64172	1.10762	0.203718	0	0	0	0	0	20.1761	0	0	0	0	1
000301	2021	8.02401	0	0	0	2.47514	1	0.777216	0.628794	0.073305	0	0	0	0	0	21.0804	0	0	0	0	1
000301	2022	8.14887	0	0	0	1.20872	1	0.785616	0.617277	0.060077	0	0	0	0	0	21.1934	0	0	0	0	1
000333	2017	9.64179	0	0	0	1.49291	1	0.665768	1.32361	0.087993	0	0	0	0	0	22.8633	0	0	0	0	1
000333	2018	9.73531	0	0	0	1.26236	1	0.649397	1.31582	0.068078	0	0	0	0	0	23.0068	0	0	0	0	1
000333	2019	9.72198	0	0	0	1.12081	1	0.644	1.42472	0.100815	0	0	0	0	0	22.989	0	0	0	0	1
000333	2020	9.69779	0	0	0	1.20312	1	0.655263	1.31227	0.065343	0	0	0	0	0	23.0376	0	0	0	0	1
000333	2021	9.77263	0	0	0	1.1165	1	0.652464	1.02404	0.104525	0	0	0	0	0	23.0649	0	0	0	0	1
000333	2022	9.82135	0	0	0	1.02887	1	0.640464	1.19685	0.121007	0	0	0	0	0	23.0649	0	0	0	0	1
000338	2017	9.22895	0	0	0.2054	0.82331	1	0.702829	1.27865	0.138446	0	0	0	0	0	22.4543	1	0	0	0	1
000338	2018	9.18158	0	0	0.2129	0.738044	1	0.696705	1.21992	0.167481	0	0	0	0	0	22.5941	1	0	0	0	1
000338	2019	9.24003	0	0	0.2146	0.722354	1	0.705383	1.19181	0.178547	0	0	0	0	0	22.7176	1	0	0	0	1
000338	2020	9.28495	0	0	0.2146	0.632902	1	0.702924	1.23282	0.19477	0	0	0	0	0	22.8388	1	1	0	0	1
000338	2021	9.32672	0	0	0.197	0.74664	1	0.628357	1.39223	0.235103	0	0	0	0	0	22.8714	1	1	0	0	1
000338	2022	9.12276	0	0	0.197	0.741408	1	0.645479	1.40705	0.213716	0	0	0	0	0	22.9038	1	1	0	0	1
000400	2017	6.61801	0	0	0	3.58645	0	0.469273	1.83447	0.080369	0	0	0	0	0	20.0111	0	0	0	0	2
000400	2018	6.28554	0	0	0	4.02339	0	0.426969	1.97578	0.063103	0	0	0	0	0	20.0474	0	0	0	0	2
000400	2019	6.3827	0	0	0	4.12393	0	0.42498	2.15195	0.077224	0	0	0	0	0	20.1004	0	0	0	0	2
000400	2020	6.42037	0	0	0	2.94888	0	0.452629	2.06801	0.095175	0	0	0	0	0	20.0934	0	0	0	0	2
000400	2021	6.46351	0	0	0	4.17698	0	0.425149	2.16902	0.155121	0	0	0	0	0	20.2399	0	0	0	0	2
000400	2022	6.66448	0	0	0	3.63818	0	0.424663	1.99128	0.189568	0	0	0	0	0	20.3498	0	0	0	0	2
000401	2017	6.92802	1	0	0	2.18023	0	0.725263	0.506404	0.083716	0	0	0	0	0	15.7537	0	0	0	0	1
000401	2018	7.65055	1	0	0	1.62426	0	0.615594	0.801637	0.140952	1	0	0	0	0	17.6211	1	0	1	0	1
000401	2019	7.63517	1	0	0	1.87149	0	0.525172	0.776785	0.094148	0	1	0	0	0	18.0905	1	0	1	0	1
000401	2020	7.66847	1	1	0	1.67131	0	0.454608	1.16019	0.09498	0	0	1	0	0	18.3922	1	1	1	1	1
000401	2021	7.62162	1	1	0.0336	1.66441	0	0.440104	1.18197	0.115771	0	0	0	1	0	18.4175	1	1	1	1	1
000401	2022	7.44641	1	1	0.0168	1.69301	0	0.474307	1.18878	0.094048	0	0	0	0	1	18.5423	1	1	1	1	1
000402	2017	7.39375	0	0	0	0.759273	0	0.730814	2.63616	0.084277	0	0	0	0	0	0	0	0	0	0	3
000402	2018	7.19007	0	0	0	0.793376	0	0.749551	2.707	0.079555	0	0	0	0	0	0	0	0	0	0	3
000402	2019	7.30465	0	0	0	0.719003	0	0.759361	2.2053	0.067374	0	0	0	0	0	0	0	0	0	0	3
000402	2020	6.99804	0	0	0	0.73879	0	0.764757	2.24313	0.110545	0	0	0	0	0	0	0	0	0	0	3
000402	2021	7.17329	0	0	0	0.857143	0	0.7415	2.25264	0.107285	0	0	0	0	0	0	0	0	0	0	3
000402	2022	7.04661	0	0	0	0.841394	0	0.722819	2.44515	0.109401	0	0	0	0	0	0	0	0	0	0	3
000404	2017	6.35117	0	0	0	2.86918	0	0.602868	1.29524	0.174387	0	0	0	0	0	19.4013	1	0	0	0	2
000404	2018	6.29778	0	0	0	2.32403	0	0.582463	1.36063	0.235635	0	0	0	0	0	19.5043	1	0	0	0	2
000404	2019	6.34458	0	0	0	2.58446	0	0.584174	1.42937	0.261925	0	0	0	0	0	19.576	1	0	0	0	2
000404	2020	6.42816	0	0	0	2.97087	0	0.596269	1.35613	0.212263	0	0	0	0	0	19.7977	0	0	0	0	2
000404	2021	6.54738	0	0	0	3.22445	0	0.606311	1.33046	0.296995	0	0	0	0	0	19.9334	0	0	0	0	2
000404	2022	6.57075	0	0	0	3.68675	0	0.611478	1.23293	0.284436	0	0	0	0	0	19.9775	0	0	0	0	2
000407	2017	5.63195	0	0	0	0.294973	0	0.465132	0.864609	0.105028	0	0	0	0	0	0	0	0	0	0	1
000407	2018	5.71583	0	0	0	0.357334	0	0.574102	0.726325	0.085878	0	0	0	0	0	16.687	0	0	0	0	1
000407	2019	5.73863	0	0	0	0.413322	0	0.552642	0.688845	0.084189	0	0	0	0	0	16.7746	0	0	0	0	1
000407	2020	5.62166	0	0	0	0.363273	0	0.570321	0.723314	0.067053	0	0	0	0	0	17.1736	0	0	0	0	1
000407	2021	5.48807	0	0	0	1.26052	0	0.570659	0.632087	0.059958	0	0	0	0	0	17.108	0	0	0	0	1
000407	2022	5.43052	0	0	0	1.50748	0	0.567544	0.632444	0.049985	0	0	0	0	0	16.95	0	0	0	0	1
000411	2017	7.15721	0	0	0	0.760499	0	0.790254	1.15888	0.158257	0	0	0	0	0	14.657	0	0	0	0	1
000411	2018	7.12269	0	0	0	0.755882	0	0.768319	1.25294	0.148496	0	0	0	0	0	14.7418	0	0	0	0	1
000411	2019	7.24654	0	0	0.2	0.551129	0	0.72408	1.27749	0.122323	0	0	0	0	0	14.4897	0	0	0	0	1
000411	2020	7.2055	0	0	0.2	0.593422	0	0.715042	1.34717	0.139505	0	0	0	0	0	14.5165	0	0	0	0	1
000411	2021	7.2596	0	0	0.195	0.588221	0	0.712904	1.39023	0.139651	0	0	0	0	0	15.9631	0	0	0	0	1
000411	2022	7.34493	0	0	0	0.597613	0	0.705025	1.35236	0.046492	0	0	0	0	0	16.375	0	0	0	0	1
000413	2017	7.04136	0	0	0	0.751418	0	0.526364	2.25016	0.369797	0	0	0	0	0	19.7707	1	0	0	0	1
000413	2018	7.50083	0	0	0	0.853098	1	0.539472	1.67079	0.205531	0	0	0	0	0	20.2058	0	0	0	0	1
000413	2019	6.90652	0	0	0	1.06254	0	0.534897	1.35816	0.007408	0	0	0	0	0	20.9265	0	0	0	0	1
000413	2020	5.99889	0	0	0	1.36147	0	0.558631	1.10587	0.015159	0	0	0	0	0	19.5279	0	0	0	0	1
000413	2021	5.78667	0	0	0	1.31332	0	0.586016	0.998943	0.012803	0	0	0	0	0	19.1098	0	0	0	0	1
000413	2022	5.73018	0	0	0	1.80756	1	0.596684	0.923602	0.007408	0	0	0	0	0	18.98	0	0	0	0	1
000415	2017	7.72243	0	0	0.0426	0.844052	1	0.882109	0.743597	0.041541	0	0	0	0	0	0	0	0	0	0	3
000415	2018	7.92444	0	0	0.0426	0.835106	0	0.807246	1.00076	0.022199	0	0	0	0	0	0	0	0	0	0	3
000415	2019	7.704	0	0	0.0426	0.735144	0	0.794467	0.606851	0.023507	0	0	0	0	0	0	0	0	0	0	3
000415	2020	7.41313	0	0	0.0426	0.679602	0	0.833928	0.750987	0.06613	0	0	0	0	0	0	0	0	0	0	3
000415	2021	7.29787	0	0	0.0426	0.679602	0	0.839347	0.415043	0.022858	0	0	0	0	0	0	0	0	0	0	3
000415	2022	7.47997	0	0	0	0.714796	0	0.835867	0.329305	0.022187	0	0	0	0	0	0	0	0	0	0	3
000417	2017	6.55723	0	0	0	1.77736	0	0.572341	1.06343	0.300554	0	0	0	0	0	0	0	0	0	0	2
000417	2018	6.5513	0	0	0	1.71713	0	0.575794	1.01869	0.252797	0	0	0	0	0	0	0	0	0	0	2
000417	2019	6.50046	0	0	0	2.01058	0	0.562743	0.926892	0.196228	0	0	0	0	0	0	0	0	0	0	2
000417	2020	5.83413	0	0	0	1.86549	0	0.564571	1.05167	0.244476	0	0	0	0	0	0	0	0	0	0	2
000417	2021	5.9003	0	0	0	3.29004	0	0.609406	1.0364	0.237647	0	0	0	0	0	0	0	0	0	0	2
000417	2022	5.796	0	0	0	6.10932	0	0.601921	1.08861	0.237345	0	0	0	0	0	0	0	0	0	0	2
000419	2017	5.69623	0	0	0	4.5701	1	0.470669	1.19064	0.201219	0	0	0	0	0	0	1	0	0	0	2
000419	2018	5.52309	0	0	0	4.77694	1	0.394411	1.3565	0.186145	0	0	0	0	0	0	1	0	0	0	2
000419	2019	5.39203	0	0	0	5.08955	1	0.374371	1.44491	0.146677	0	0	0	0	0	0	1	0	0	0	2
000419	2020	4.95651	0	0	0	4.94203	1	0.348544	1.75958	0.182172	0	0	0	0	0	0	1	1	0	0	2
000419	2021	4.91825	0	0	0	4.67616	1	0.424588	1.84404	0.183394	0	0	0	0	0	0	1	1	0	0	2
000419	2022	4.77875	0	0	0	4.48231	1	0.359517	2.00557	0.158592	0	0	0	0	0	0	1	1	0	0	2
000420	2017	5.085	0	0	0.1559	0.426306	0	0.550183	0.442085	0.024942	0	0	0	0	0	0	0	0	0	0	2
000420	2018	5.03812	0	0	0.1937	0.492524	0	0.591152	0.431231	0.030381	0	0	0	0	0	15.5888	0	0	0	0	2
000420	2019	5.02607	0	0	0.1614	0.410872	0	0.643893	0.462075	0.04517	0	0	0	0	0	15.5346	0	0	0	0	2
000420	2020	4.97872	0	0	0	0.503408	0	0.641798	0.475945	0.020562	0	0	0	0	0	15.5222	0	0	0	0	2
000420	2021	5.22422	0	0	0	0.4908	0	0.662834	0.429486	0.007687	0	0	0	0	0	15.4584	0	0	0	0	2
000420	2022	5.28322	0	0	0	0.580009	0	0.588122	0.466685	0.034107	0	0	0	0	0	0	0	0	0	0	2
000421	2017	5.43489	0	0	0.5423	4.34093	0	0.686656	0.780774	0.225845	0	0	0	0	0	0	1	0	0	0	1
000421	2018	5.33524	0	0	0	5.24127	0	0.697497	0.837959	0.151963	0	0	0	0	0	14.6851	0	0	0	0	1
000421	2019	5.43835	0	0	0	4.81809	0	0.705187	0.95006	0.065551	0	0	0	0	0	15.0679	0	0	0	0	1
000421	2020	6.02924	0	0	0	5.20273	0	0.649452	1.29514	0.106297	0	0	0	0	0	15.4905	0	0	0	0	1
000421	2021	5.31973	0	0	0	4.1413	0	0.712896	1.09034	0.143429	0	0	0	0	0	15.9227	0	0	0	0	1
000421	2022	5.93736	0	0	0	5.43189	0	0.740399	1.10182	0.095611	0	0	0	0	0	16.0699	0	0	0	0	1
000423	2017	6.22509	0	0	0	1.02028	0	0.202369	3.94857	0.139404	0	0	0	0	0	19.2339	1	0	0	0	1
000423	2018	6.1516	0	0	0	0.846999	0	0.183198	4.36677	0.153994	0	0	0	0	0	19.3114	0	0	0	0	1
000423	2019	5.24781	0	0	0	0.859584	0	0.139923	5.20566	0.163222	0	0	0	0	0	19.1431	0	0	0	0	1
000423	2020	5.30123	0	0	0	0.811076	0	0.107124	7.46194	0.130803	0	0	0	0	0	18.8501	0	0	0	0	1
000423	2021	5.30051	0	0	0	1.01849	0	0.140407	6.01572	0.261798	0	0	0	0	0	18.811	0	0	0	0	1
000423	2022	5.32638	0	0	0	1.01313	0	0.18055	4.65731	0.422823	0	0	0	0	0	18.7406	0	0	0	0	1
000425	2017	7.65417	0	0	0.426	4.32927	0	0.516661	1.73068	0.119414	0	0	0	0	0	21.214	0	0	0	0	1
000425	2018	7.91434	0	0	0.3811	1.92378	0	0.504644	1.69051	0.16182	0	0	0	0	0	21.424	0	0	0	0	1
000425	2019	8.23527	0	0	0.3811	1.74977	0	0.564685	1.63734	0.167085	0	0	0	0	0	21.6219	0	0	0	0	1
000425	2020	8.2972	0	0	0.3811	1.80274	0	0.627759	1.37957	0.164112	0	0	0	0	0	22.0456	0	0	0	0	1
000425	2021	8.41312	0	0	0.3811	2.26441	0	0.662188	1.34913	0.150004	0	0	0	0	0	22.2167	0	0	0	0	1
000425	2022	8.50913	0	0	0.2824	0.613415	0	0.687841	1.33733	0.122196	0	0	0	0	0	22.4726	0	0	0	0	1
000426	2017	5.01594	1	0	0	0.827586	0	0.423948	0.496881	0.056933	0	0	0	0	0	0	0	0	0	0	2
000426	2018	5.08798	1	0	0	0.824377	0	0.427777	0.362882	0.007408	1	0	0	0	0	14.936	0	0	0	0	2
000426	2019	3.95851	1	0	0	0.864857	0	0.420149	0.265124	0.022155	0	1	0	0	0	0	0	0	0	0	2
000426	2020	3.98724	1	1	0	1.01339	0	0.446472	0.346651	0.012857	0	0	1	0	0	0	0	0	0	0	2
000426	2021	4.63179	1	1	0	1.38599	0	0.406827	0.265124	0.014285	0	0	0	1	0	0	0	0	0	0	2
000426	2022	4.6807	1	1	0	1.34773	0	0.422657	0.265124	0.010178	0	0	0	0	1	18.1375	0	0	0	0	2
000428	2017	4.24998	0	0	0	1.01595	0	0.676985	0.674274	0.084117	0	0	0	0	0	0	1	0	0	0	2
000428	2018	4.11505	0	0	0	0.984242	1	0.658974	0.628347	0.035265	0	0	0	0	0	0	1	0	0	0	2
000428	2019	4.1894	0	0	0	1.00526	0	0.626011	0.522864	0.020133	0	0	0	0	0	0	1	0	0	0	2
000428	2020	3.42514	0	0	0	1.15464	0	0.699642	0.367177	0.009633	0	0	0	0	0	0	0	0	0	0	2
000428	2021	3.5292	0	0	0	1.16332	0	0.681896	0.349097	0.031561	0	0	0	0	0	0	0	0	0	0	2
000428	2022	3.1916	0	0	0	1.2843	0	0.738665	0.322708	0.034395	0	0	0	0	0	0	0	0	0	0	2
000429	2017	5.41116	0	0	0.4938	0.554677	0	0.427832	1.2004	0.143013	0	0	0	0	0	16.0952	0	0	0	0	1
000429	2018	5.3191	0	0	0.5567	0.550448	0	0.383508	0.739076	0.130297	0	0	0	0	0	14.0919	0	0	0	0	1
000429	2019	5.28057	0	0	0.2709	0.536245	0	0.420036	1.63109	0.159365	0	0	0	0	0	0	0	0	0	0	1
000429	2020	5.43173	0	0	0.2709	0.542643	0	0.481871	1.18907	0.144121	0	0	0	0	0	12.9099	0	0	0	0	1
000429	2021	5.65236	0	0	0.2709	0.564468	0	0.400237	2.70186	0.15656	0	0	0	0	0	16.4528	0	0	0	0	1
000429	2022	5.31119	0	0	0.2709	0.560859	0	0.439049	2.89883	0.21141	0	0	0	0	0	16.496	0	0	0	0	1
000430	2017	3.614	0	0	0.3078	0.918785	0	0.331729	0.418471	0.078119	0	0	0	0	0	0	1	0	0	0	2
000430	2018	3.50091	0	0	0.2783	0.948534	0	0.36453	0.671209	0.047262	0	0	0	0	0	0	0	0	0	0	2
000430	2019	3.26113	0	0	0.2783	0.985831	0	0.399074	0.75128	0.048673	0	0	0	0	0	0	0	0	0	0	2
000430	2020	2.37721	0	0	0.2783	0.971718	0	0.459123	0.483047	0.013449	0	0	0	0	0	0	1	1	0	0	2
000430	2021	2.54149	0	0	0.2783	0.946921	0	0.518701	0.265124	0.007408	0	0	0	0	0	0	1	1	0	0	2
000430	2022	2.0544	0	0	0.2783	1.19442	0	0.612681	0.265124	0.009387	0	0	0	0	0	0	1	1	0	0	2
000488	2017	7.60904	0	0	0	0.506698	0	0.713381	0.863212	0.026551	0	0	0	0	0	20.7404	0	0	0	0	1
000488	2018	7.55931	0	0	0	0.504954	0	0.754349	0.781043	0.022613	0	0	0	0	0	20.6506	0	0	0	0	1
000488	2019	7.43995	0	0	0	0.51083	0	0.731114	0.853007	0.029506	0	0	0	0	0	20.7155	0	0	0	0	1
000488	2020	7.44623	0	0	0	0.492605	0	0.718262	0.702936	0.04793	0	0	0	0	0	20.9657	0	0	0	0	1
000488	2021	7.48598	0	0	0	0.537355	0	0.727832	0.650451	0.038253	0	0	0	0	0	21.0974	0	0	0	0	1
000488	2022	7.38976	0	0	0	0.494205	1	0.718529	0.630448	0.025616	0	0	0	0	0	20.9781	0	0	0	0	1
000498	2017	6.73446	0	0	0.6066	5.44524	0	0.769372	1.33483	0.100594	0	0	0	0	0	18.3179	0	0	0	0	1
000498	2018	6.82535	0	0	0.6066	6.57918	0	0.733793	1.18479	0.124835	0	0	0	0	0	18.7616	0	0	0	0	1
000498	2019	7.24158	0	0	0	6.77765	0	0.742626	1.18097	0.098967	0	0	0	0	0	19.6309	0	0	0	0	1
000498	2020	7.53175	0	0	0.7107	1.47844	0	0.765899	1.14547	0.12506	0	0	0	0	0	20.4355	0	0	0	0	1
000498	2021	8.05848	0	0	0.5578	2.04934	0	0.759996	1.11045	0.078454	0	0	0	0	0	20.9571	0	0	0	0	1
000498	2022	8.13302	0	0	0.5569	2.59979	0	0.777271	1.07707	0.055978	0	0	0	0	0	21.2437	0	0	0	0	1
000501	2017	7.1644	0	0	0	0.585598	0	0.601671	0.536387	0.108523	0	0	0	0	0	0	0	0	0	0	2
000501	2018	7.09735	0	0	0	0.597449	0	0.639567	0.557286	0.135858	0	0	0	0	0	0	0	0	0	0	2
000501	2019	6.92163	0	0	0	0.665534	0	0.596956	0.515833	0.084849	0	0	0	0	0	0	0	0	0	0	2
000501	2020	6.08946	0	0	0	0.672597	0	0.565163	0.492756	0.083065	0	0	0	0	0	0	0	0	0	0	2
000501	2021	6.02305	0	0	0	0.82567	0	0.621204	0.438762	0.076552	0	0	0	0	0	0	0	0	0	0	2
000501	2022	5.75418	0	0	0	0.7365	0	0.648298	0.384041	0.073397	0	0	0	0	0	0	0	0	0	0	2
000503	2017	2.64565	0	0	0	4.07278	0	0.061414	13.9285	0.437489	0	0	0	0	0	18.4769	0	0	0	0	1
000503	2018	2.0544	0	0	0	4.05255	0	0.061414	12.2534	0.522373	0	0	0	0	0	17.1997	0	0	0	0	1
000503	2019	2.12718	0	0	0	6.30288	0	0.061414	11.6691	0.545406	0	0	0	0	0	17.2973	0	0	0	0	1
000503	2020	2.50337	0	0	0	5.25451	0	0.256475	3.09799	0.380144	0	0	0	0	0	17.1554	0	0	0	0	1
000503	2021	2.74104	0	0	0	6.27536	0	0.339746	2.17652	0.291038	0	0	0	0	0	17.286	0	0	0	0	1
000503	2022	2.89787	0	0	0	4.72727	0	0.354584	1.9996	0.146065	0	0	0	0	0	17.5785	0	0	0	0	1
000505	2017	6.25711	0	0	0.5246	2.26372	0	0.572467	1.16464	0.166783	0	0	0	0	0	14.2538	1	0	0	0	1
000505	2018	6.20514	0	0	0.4913	2.27844	0	0.422619	1.43491	0.176499	0	0	0	0	0	14.8244	1	0	0	0	1
000505	2019	6.06036	0	0	0.4913	2.56463	0	0.428227	1.43055	0.106112	0	0	0	0	0	15.8253	0	0	0	0	1
000505	2020	6.1546	0	0	0.3968	2.58839	0	0.455856	1.37838	0.058711	0	0	0	0	0	16.1084	0	0	0	0	1
000505	2021	6.45239	0	0	0	2.71038	0	0.452229	1.52531	0.083837	0	0	0	0	0	16.3046	0	0	0	0	1
000505	2022	6.5099	0	0	0	2.72715	0	0.432821	2.04639	0.090324	0	0	0	0	0	16.6156	0	0	0	0	1
000506	2017	3.92764	1	0	0	0.880309	0	0.57663	1.08088	0.025383	0	0	0	0	0	0	0	0	0	0	3
000506	2018	3.43148	1	0	0	1.42338	0	0.559942	1.07825	0.016248	1	0	0	0	0	0	0	0	0	0	3
000506	2019	3.53089	1	0	0	1.29612	0	0.582766	0.944678	0.036091	0	1	0	0	0	0	0	0	0	0	3
000506	2020	3.17568	1	1	0	1.07732	0	0.753075	0.502029	0.039801	0	0	1	0	0	0	0	0	0	0	3
000506	2021	3.98531	1	1	0	1.41615	0	0.762127	0.297637	0.007408	0	0	0	1	0	0	0	0	0	0	3
000506	2022	2.71821	1	1	0	1.60051	0	0.608697	0.421722	0.007408	0	0	0	0	1	0	0	0	0	0	3
000507	2017	4.89285	0	0	0	4.46886	0	0.477613	1.12135	0.07625	0	0	0	0	0	0	0	0	0	0	1
000507	2018	5.11826	0	0	0	4.41538	0	0.522906	0.87442	0.135087	0	0	0	0	0	14.8854	0	0	0	0	1
000507	2019	5.32986	0	0	0.3261	2.27475	0	0.38872	1.07026	0.123396	0	0	0	0	0	16.4437	0	0	0	0	1
000507	2020	5.27807	0	0	0.2964	2.22189	0	0.56503	0.908124	0.103825	0	0	0	0	0	16.9122	0	0	0	0	1
000507	2021	5.80666	0	0	0.2998	2.76313	0	0.583037	1.03508	0.062726	0	0	0	0	0	17.9866	0	0	0	0	1
000507	2022	5.55285	0	0	0	2.96245	0	0.562207	1.20895	0.073298	0	0	0	0	0	17.8878	0	0	0	0	1
000510	2017	4.82927	1	0	0	0.563959	1	0.416092	0.786195	0.086616	0	0	0	0	0	17.7524	0	0	0	0	3
000510	2018	4.91499	1	0	0	0.647321	1	0.35626	0.994613	0.035956	1	0	0	0	0	18.0017	0	0	0	0	3
000510	2019	4.87918	1	0	0	0.694888	0	0.347894	0.880742	0.056979	0	1	0	0	0	18.0751	0	0	0	0	3
000510	2020	4.8313	1	1	0	0.434877	0	0.39717	1.01655	0.082432	0	0	1	0	0	17.9666	0	0	0	0	3
000510	2021	5.09214	1	1	0	0.444781	0	0.374023	1.1879	0.203278	0	0	0	1	0	18.0991	0	0	0	0	3
000510	2022	5.02888	1	1	0	0.434911	0	0.364708	1.18305	0.157074	0	0	0	0	1	18.1384	0	0	0	0	3
000513	2017	6.29638	0	0	0.0185	1.00915	0	0.293382	2.57307	0.465537	0	0	0	0	0	20.1708	0	0	0	0	1
000513	2018	6.31871	0	0	0.0185	1.0215	0	0.326166	2.32267	0.491113	0	0	0	0	0	20.3482	0	0	0	0	1
000513	2019	6.34612	0	0	0.0185	0.938272	0	0.317149	2.43182	0.492543	0	0	0	0	0	20.5342	0	0	0	0	1
000513	2020	6.39707	0	0	0.0183	0.987165	0	0.337565	2.40467	0.483325	0	0	0	0	0	20.7128	0	0	0	0	1
000513	2021	6.50743	0	0	0.0185	0.986986	0	0.360313	2.11884	0.407891	0	0	0	0	0	21.1441	0	0	0	0	1
000513	2022	6.42643	0	0	0.0185	1.02004	0	0.399302	2.29662	0.405096	0	0	0	0	0	0	0	0	0	0	1
000514	2017	4.27755	0	0	0	25.0402	0	0.451933	3.49682	0.055254	0	0	0	0	0	0	0	0	0	0	3
000514	2018	3.58438	0	0	0	21.5666	0	0.472779	1.89519	0.078007	0	0	0	0	0	0	0	0	0	0	3
000514	2019	3.96648	0	0	0	25.0402	0	0.425527	2.66594	0.235882	0	0	0	0	0	0	0	0	0	0	3
000514	2020	3.62024	0	0	0	25.0402	0	0.498147	1.99402	0.128463	0	0	0	0	0	0	0	0	0	0	3
000514	2021	4.23816	0	0	0	25.0402	0	0.521048	2.10657	0.146943	0	0	0	0	0	0	0	0	0	0	3
000514	2022	3.83801	0	0	0	25.0402	0	0.4359	2.24401	0.119557	0	0	0	0	0	0	0	0	0	0	3
000517	2017	5.60654	0	0	0	1.32586	0	0.678841	1.93675	0.062641	0	0	0	0	0	0	1	0	0	0	1
000517	2018	5.4806	0	0	0	1.3351	0	0.803889	1.42045	0.071098	0	0	0	0	0	0	1	0	0	0	1
000517	2019	6.03692	0	0	0	1.32733	0	0.831331	1.30804	0.173251	0	0	0	0	0	0	1	0	0	0	1
000517	2020	6.48001	0	0	0	1.30351	0	0.844589	1.39268	0.119853	0	0	0	0	0	18.0445	1	1	0	0	1
000517	2021	6.94104	0	0	0	1.33287	0	0.822551	1.34182	0.115231	0	0	0	0	0	17.3692	1	1	0	0	1
000517	2022	6.5353	0	0	0	1.3601	0	0.852899	1.26553	0.110278	0	0	0	0	0	17.4568	1	1	0	0	1
000518	2017	3.25737	0	0	0	0.358607	1	0.274877	3.03214	0.043717	0	0	0	0	0	0	1	0	0	0	1
000518	2018	3.29734	0	0	0	0.35479	1	0.305737	2.70039	0.042586	0	0	0	0	0	16.3479	1	0	0	0	1
000518	2019	3.20767	0	0	0	0.401261	1	0.278996	2.97844	0.057959	0	0	0	0	0	17.8756	1	0	0	0	1
000518	2020	3.45405	0	0	0	0.499109	1	0.168336	4.8593	0.066275	0	0	0	0	0	17.5219	0	0	0	0	1
000518	2021	3.03947	0	0	0	0.505415	1	0.190834	5.13053	0.047369	0	0	0	0	0	17.7636	0	0	0	0	1
000518	2022	2.76512	0	0	0	0.504048	1	0.195891	4.86003	0.037503	0	0	0	0	0	17.4783	0	0	0	0	1
000519	2017	5.77531	0	0	0.4954	0.666095	0	0.226262	3.20422	0.22905	0	0	0	0	0	19.112	0	0	0	0	3
000519	2018	5.76869	0	0	0.4954	0.666095	0	0.245685	3.1933	0.300493	0	0	0	0	0	19.3228	0	0	0	0	3
000519	2019	5.69146	0	0	0.4432	0.700518	0	0.256386	2.97258	0.350074	0	0	0	0	0	19.494	0	0	0	0	3
000519	2020	5.98411	0	0	0	0.567454	0	0.29993	2.48869	0.436598	0	0	0	0	0	19.5567	0	0	0	0	3
000519	2021	6.07674	0	0	0	0.526715	0	0.357772	2.14113	0.451548	0	0	0	0	0	19.8739	0	0	0	0	3
000519	2022	5.80615	0	0	0	0.519688	0	0.350022	2.2137	0.439907	0	0	0	0	0	20.1223	0	0	0	0	3
000520	2017	4.0728	0	0	0	1.35839	0	0.391237	2.62101	0.359252	0	0	0	0	0	0	0	0	0	0	2
000520	2018	4.01512	0	0	0	1.58881	0	0.399409	1.23388	0.202739	0	0	0	0	0	0	0	0	0	0	2
000520	2019	3.89536	0	0	0	0.811338	0	0.343084	1.4211	0.20177	0	0	0	0	0	0	0	0	0	0	2
000520	2020	3.66372	0	0	0	0.69801	0	0.33569	1.05029	0.136275	0	0	0	0	0	0	0	0	0	0	2
000520	2021	3.96108	0	0	0	0.671783	0	0.356578	1.24132	0.110852	0	0	0	0	0	0	0	0	0	0	2
000520	2022	4.06066	0	0	0	0.773508	0	0.283571	1.35792	0.215607	0	0	0	0	0	0	0	0	0	0	2
000521	2017	7.03686	0	0	0.2247	1.27816	0	0.676899	1.30589	0.318877	0	0	0	0	0	20.4509	0	0	0	0	2
000521	2018	7.01912	0	0	0.2358	1.77027	0	0.66999	1.22158	0.288183	0	0	0	0	0	20.5269	0	0	0	0	2
000521	2019	6.86613	0	0	0	1.83282	0	0.640058	1.25092	0.379223	0	0	0	0	0	20.4778	0	0	0	0	2
000521	2020	6.70545	0	0	0	1.84848	0	0.69186	1.10703	0.399018	0	0	0	0	0	20.1367	0	0	0	0	2
000521	2021	6.84323	0	0	0	1.90778	0	0.671189	1.10662	0.384464	0	0	0	0	0	20.2509	0	0	0	0	2
000521	2022	6.99966	0	0	0	1.61879	0	0.658092	1.14828	0.377351	0	0	0	0	0	20.3015	0	0	0	0	2
000524	2017	6.08393	0	0	0.6364	1.18143	0	0.419242	1.2886	0.310279	0	0	0	0	0	12.5607	1	0	0	0	1
000524	2018	6.08096	0	0	0.6383	1.15186	0	0.432239	1.85187	0.380024	0	0	0	0	0	16.2515	1	0	0	0	1
000524	2019	6.14817	0	0	0.6383	1.2146	1	0.425437	1.66981	0.53238	0	0	0	0	0	16.8	1	0	0	0	1
000524	2020	4.66367	0	0	0	1.32394	0	0.321346	1.87216	0.461994	0	0	0	0	0	16.4796	1	1	0	0	1
000524	2021	4.38437	0	0	0	1.33058	0	0.283611	2.08501	0.444144	0	0	0	0	0	16.4709	1	1	0	0	1
000524	2022	4.06175	0	0	0	1.37143	0	0.310567	1.59996	0.363686	0	0	0	0	0	16.3128	1	1	0	0	1
000528	2017	6.58076	0	0	0	3.70944	0	0.579048	1.32404	0.174089	0	0	0	0	0	19.7618	0	0	0	0	1
000528	2018	7.02798	0	0	0	3.21212	0	0.614775	1.47985	0.143694	0	0	0	0	0	20.1425	0	0	0	0	1
000528	2019	7.07932	0	0	0	3.32407	0	0.637307	1.47221	0.172744	0	0	0	0	0	20.3281	0	0	0	0	1
000528	2020	7.17828	0	0	0	3.54862	0	0.649732	1.20983	0.176881	0	0	0	0	0	20.4275	0	0	0	0	1
000528	2021	7.37461	0	0	0	3.63141	1	0.600767	1.51607	0.144338	0	0	0	0	0	20.6558	0	0	0	0	1
000528	2022	7.19278	0	0	0.3119	0.867539	1	0.593573	1.37294	0.160273	0	0	0	0	0	20.6587	0	0	0	0	1
000529	2017	4.9845	0	0	0.515	6.97832	0	0.291799	2.46289	0.555763	0	0	0	0	0	0	1	0	0	0	1
000529	2018	5.06725	0	0	0.515	6.69701	0	0.256164	2.83758	0.544773	0	0	0	0	0	0	1	0	0	0	1
000529	2019	5.27506	0	0	0.515	7.05479	0	0.301763	3.41596	0.548067	0	0	0	0	0	0	1	0	0	0	1
000529	2020	5.22116	0	0	0.5186	6.39752	0	0.452043	2.49801	0.587403	0	0	0	0	0	16.0259	0	0	0	0	1
000529	2021	5.32345	0	0	0.5186	5.69061	0	0.486451	2.16541	0.579709	0	0	0	0	0	16.2353	0	0	0	0	1
000529	2022	5.19771	0	0	0.5516	15.5142	0	0.468019	2.11331	0.47775	0	0	0	0	0	15.3803	0	0	0	0	1
000530	2017	5.00643	0	0	0	1.2961	0	0.378105	1.26368	0.064896	0	0	0	0	0	18.3566	0	0	0	0	1
000530	2018	4.84523	0	0	0	1.63905	0	0.378905	1.42084	0.054721	0	0	0	0	0	18.1431	0	0	0	0	1
000530	2019	4.75952	0	0	0	1.63205	0	0.374875	1.27039	0.05457	0	0	0	0	0	17.9786	0	0	0	0	1
000530	2020	4.66308	0	0	0	1.59355	0	0.392913	1.30724	0.055439	0	0	0	0	0	17.8653	0	0	0	0	1
000530	2021	4.7492	0	0	0	1.64663	0	0.468318	1.25007	0.076535	0	0	0	0	0	17.994	0	0	0	0	1
000530	2022	5.1019	0	0	0	1.61129	0	0.597436	1.34902	0.12124	0	0	0	0	0	18.1566	0	0	0	0	1
000531	2017	5.29199	1	0	0	0.657935	0	0.541766	0.569976	0.125691	0	0	0	0	0	0	0	0	0	0	1
000531	2018	5.32247	1	0	0	0.651209	0	0.588476	0.663267	0.234059	1	0	0	0	0	0	0	0	0	0	1
000531	2019	5.25148	1	0	0	0.6581	0	0.602805	0.695851	0.276071	0	1	0	0	0	17.2214	0	0	0	0	1
000531	2020	5.30936	1	1	0	0.651534	0	0.567491	0.66942	0.210743	0	0	1	0	0	16.8209	0	0	0	0	1
000531	2021	5.45709	1	1	0	1.50076	0	0.634022	0.789479	0.166213	0	0	0	1	0	18.0415	0	0	0	0	1
000531	2022	5.3305	1	1	0	1.49171	0	0.630542	1.07991	0.051967	0	0	0	0	1	18.7654	0	0	0	0	1
000532	2017	3.55372	0	0	0	0.397968	0	0.628915	0.467114	0.09197	0	0	0	0	0	16.7441	1	0	0	0	1
000532	2018	3.54513	0	0	0	0.395685	0	0.6367	0.505336	0.121664	0	0	0	0	0	16.5282	1	0	0	0	1
000532	2019	3.23329	0	0	0.0916	0.396443	0	0.599001	0.507864	0.097199	0	0	0	0	0	16.5249	1	0	0	0	1
000532	2020	3.42441	0	0	0	1.21167	0	0.493387	0.788256	0.184134	0	0	0	0	0	16.9933	1	1	0	0	1
000532	2021	3.62802	0	0	0	1.21219	0	0.514095	0.732958	0.11204	0	0	0	0	0	17.7167	1	1	0	0	1
000532	2022	3.51017	0	0	0	1.20296	0	0.437412	0.676045	0.147297	0	0	0	0	0	17.5607	1	1	0	0	1
000533	2017	6.37094	0	0	0	0.472011	0	0.500873	1.57882	0.045349	0	0	0	0	0	17.9237	0	0	0	0	1
000533	2018	6.35335	0	0	0	0.604805	1	0.622565	1.46936	0.053962	0	0	0	0	0	17.8912	0	0	0	0	1
000533	2019	4.44586	0	0	0	0.600415	1	0.630724	1.44834	0.074633	0	0	0	0	0	17.8856	0	0	0	0	1
000533	2020	4.44906	0	0	0	0.595475	1	0.610891	1.47816	0.057871	0	0	0	0	0	17.9017	0	0	0	0	1
000533	2021	4.39774	0	0	0	0.639308	0	0.657768	1.33987	0.036604	0	0	0	0	0	17.9379	0	0	0	0	1
000533	2022	4.56123	0	0	0	0.640015	0	0.665328	1.32038	0.061763	0	0	0	0	0	18.0165	0	0	0	0	1
000534	2017	2.95736	0	0	0	3.51817	1	0.358626	2.20827	0.298104	0	0	0	0	0	17.2284	0	0	0	0	1
000534	2018	2.90051	0	0	0	3.50872	0	0.409483	1.80773	0.099543	0	0	0	0	0	17.9031	0	0	0	0	1
000534	2019	3.59749	0	0	0	2.08687	0	0.540409	1.22267	0.08788	0	0	0	0	0	18.2891	0	0	0	0	1
000534	2020	3.53653	0	0	0	1.95108	0	0.53347	1.21651	0.181315	0	0	0	0	0	18.5919	0	0	0	0	1
000534	2021	3.54975	0	0	0	2.28555	0	0.480749	1.14448	0.149566	0	0	0	0	0	18.5911	0	0	0	0	1
000534	2022	3.77316	0	0	0	1.33318	0	0.490645	1.15561	0.118151	0	0	0	0	0	18.7856	0	0	0	0	1
000537	2017	7.29171	0	0	0.7402	13.3327	0	0.866964	1.35398	0.072389	0	0	0	0	0	0	0	0	0	0	1
000537	2018	7.51895	0	0	0.7402	11.1139	0	0.859335	1.3311	0.036328	0	0	0	0	0	13.3934	0	0	0	0	1
000537	2019	7.2299	0	0	0.7402	12.4599	0	0.80533	1.37058	0.04323	0	0	0	0	0	13.054	0	0	0	0	1
000537	2020	6.96113	0	0	0.7402	12.9693	0	0.794792	2.40413	0.080188	0	0	0	0	0	0	0	0	0	0	1
000537	2021	6.76025	0	0	0.7402	15.1052	0	0.830544	1.21532	0.084464	0	0	0	0	0	0	0	0	0	0	1
000537	2022	5.17108	0	0	0	18.6593	0	0.528993	3.38765	0.129749	0	0	0	0	0	16.1724	0	0	0	0	1
000538	2017	7.34743	0	0	0	1.16107	0	0.345081	3.3363	0.063439	0	0	0	0	0	18.2467	0	0	0	0	3
000538	2018	7.47552	0	0	0	1.14696	0	0.344171	2.67843	0.062883	0	0	0	0	0	18.5188	0	0	0	0	3
000538	2019	7.56997	0	0	0.2514	0.450215	0	0.232755	4.64933	0.248584	0	0	0	0	0	18.9739	0	0	0	0	3
000538	2020	7.53596	0	0	0.2514	0.48844	1	0.305607	3.15036	0.258563	0	0	0	0	0	19.0145	0	0	0	0	3
000538	2021	7.53945	0	0	0.2504	0.504635	0	0.265026	3.57783	0.36085	0	0	0	0	0	19.6187	0	0	0	0	3
000538	2022	7.53475	0	0	0	0.524199	0	0.277451	2.63137	0.244672	0	0	0	0	0	19.6525	0	0	0	0	3
000539	2017	7.47536	1	0	0.6739	6.90471	0	0.581694	0.600851	0.070367	0	0	0	0	0	17.144	0	0	0	0	1
000539	2018	7.38952	1	0	0.6739	7.23069	0	0.57019	0.628943	0.075964	1	0	0	0	0	16.5446	0	0	0	0	1
000539	2019	7.41909	1	0	0.6739	7.40549	0	0.546989	0.57449	0.067305	0	1	0	0	0	17.2565	0	0	0	0	1
000539	2020	7.42	1	1	0.6739	7.17678	0	0.584238	0.533793	0.067042	0	0	1	0	0	19.5176	0	0	0	0	1
000539	2021	7.77326	1	1	0.6739	8.85545	0	0.713438	0.606068	0.070211	0	0	0	1	0	20.1866	0	0	0	0	1
000539	2022	7.86393	1	1	0.6739	8.77474	0	0.781585	0.61451	0.086946	0	0	0	0	1	20.9297	0	0	0	0	1
000540	2017	7.07815	0	0	0	4.04779	0	0.824242	1.11136	0.064368	0	0	0	0	0	15.9343	0	0	0	0	3
000540	2018	6.98573	0	0	0	4.05296	0	0.806701	0.952226	0.046997	0	0	0	0	0	16.3678	0	0	0	0	3
000540	2019	7.17433	0	0	0	5.13571	0	0.826794	1.01663	0.040981	0	0	0	0	0	14.3447	0	0	0	0	3
000540	2020	7.13114	0	0	0	6.6913	0	0.843467	1.69728	0.032268	0	0	0	0	0	11.8824	0	0	0	0	3
000540	2021	7.00252	0	0	0	6.67197	0	0.911622	0.532719	0.011953	0	0	0	0	0	15.7052	0	0	0	0	3
000540	2022	6.11098	0	0	0	5.21774	0	0.911622	0.515443	0.01666	0	0	0	0	0	0	0	0	0	0	3
000541	2017	5.58591	0	0	0	0.446618	0	0.15437	4.356	0.100459	0	0	0	0	0	18.6674	0	0	0	0	1
000541	2018	5.48009	0	0	0	0.44885	0	0.223124	2.93556	0.142316	0	0	0	0	0	18.7543	0	0	0	0	1
000541	2019	5.3248	0	0	0	0.44736	0	0.205303	3.15614	0.170008	0	0	0	0	0	18.7504	0	0	0	0	1
000541	2020	5.30175	0	0	0	0.394205	0	0.259076	2.01371	0.102793	0	0	0	0	0	18.8981	0	0	0	0	1
000541	2021	5.56602	0	0	0	0.390209	0	0.35292	1.55831	0.117437	0	0	0	0	0	19.2653	0	0	0	0	1
000541	2022	6.18252	0	0	0	0.390189	0	0.43741	1.47099	0.127295	0	0	0	0	0	20.0375	0	0	0	0	1
000543	2017	6.64673	1	0	0	4.35168	0	0.480776	0.403257	0.032996	0	0	0	0	0	0	1	0	1	0	2
000543	2018	6.75925	1	0	0	3.92752	0	0.501899	0.552945	0.051854	1	0	0	0	0	0	0	0	0	0	2
000543	2019	6.91498	1	0	0.5493	5.43861	0	0.4456	0.468143	0.036347	0	1	0	0	0	0	0	0	0	0	2
000543	2020	6.84866	1	1	0.541	7.79539	0	0.425592	0.496151	0.029005	0	0	1	0	0	18.285	0	0	0	0	2
000543	2021	7.0088	1	1	0.5493	7.10608	0	0.589031	0.511458	0.028864	0	0	0	1	0	19.9928	0	0	0	0	2
000543	2022	7.11768	1	1	0	5.94481	0	0.624365	0.605129	0.034728	0	0	0	0	1	19.1511	0	0	0	0	2
000544	2017	4.21689	0	0	0.6873	7.65367	1	0.175362	2.56435	0.155809	0	0	0	0	0	16.9274	0	0	0	0	2
000544	2018	4.20906	0	0	0.6873	6.13661	1	0.330266	1.9197	0.158508	0	0	0	0	0	17.4177	0	0	0	0	2
000544	2019	4.64118	0	0	0	6.22554	1	0.40869	1.93355	0.146996	0	0	0	0	0	17.5965	0	0	0	0	2
000544	2020	4.77505	0	0	0	7.60288	1	0.576077	0.940055	0.160164	0	0	0	0	0	18.0046	0	0	0	0	2
000544	2021	5.76843	0	0	0	7.87285	0	0.660074	0.67742	0.120546	0	0	0	0	0	18.3367	0	0	0	0	2
000544	2022	5.82086	0	0	0	7.95486	0	0.716453	0.964182	0.110476	0	0	0	0	0	18.217	0	0	0	0	2
000545	2017	4.82522	1	0	0	6.45329	0	0.271909	1.96892	0.196542	0	0	0	0	0	17.9522	0	0	0	0	2
000545	2018	4.84002	1	0	0	6.31134	0	0.34333	1.24396	0.085033	1	0	0	0	0	17.9481	0	0	0	0	2
000545	2019	4.80374	1	0	0	6.73285	0	0.32825	1.35759	0.064094	0	1	0	0	0	17.965	0	0	0	0	2
000545	2020	4.58584	1	1	0	5.79695	0	0.37427	1.25054	0.085417	0	0	1	0	0	18.0144	0	0	0	0	2
000545	2021	5.02793	1	1	0	8.78462	0	0.376626	1.43064	0.071403	0	0	0	1	0	18.3359	0	0	0	0	2
000545	2022	4.83875	1	1	0	10.3818	0	0.391426	1.32292	0.083368	0	0	0	0	1	18.2726	0	0	0	0	2
000546	2017	5.84364	0	0	0	1.5014	0	0.516107	1.02631	0.047155	0	0	0	0	0	18.5696	0	0	0	0	2
000546	2018	6.25203	0	0	0	1.45476	0	0.493778	1.00838	0.049727	0	0	0	0	0	19.3222	0	0	0	0	2
000546	2019	6.14392	0	0	0	1.12361	1	0.464441	1.03719	0.040697	0	0	0	0	0	19.3393	0	0	0	0	2
000546	2020	6.20435	0	0	0	1.44866	1	0.460148	1.17794	0.030182	0	0	0	0	0	19.4407	0	0	0	0	2
000546	2021	6.11412	0	0	0	1.12202	1	0.431598	1.09174	0.045644	0	0	0	0	0	19.5161	0	0	0	0	2
000546	2022	5.68884	0	0	0	1.32886	0	0.283573	2.12847	0.055286	0	0	0	0	0	18.5817	0	0	0	0	2
000547	2017	5.00616	0	0	0.1856	0.231272	0	0.255145	2.28585	0.264388	0	0	0	0	0	19.447	0	0	0	0	1
000547	2018	5.39139	0	0	0.1786	0.231272	0	0.22516	2.38341	0.199579	0	0	0	0	0	19.8893	0	0	0	0	1
000547	2019	5.50927	0	0	0.1993	0.323033	0	0.24599	2.18688	0.107996	0	0	0	0	0	20.1488	0	0	0	0	1
000547	2020	5.48119	0	0	0.2036	0.371699	0	0.248536	2.31232	0.128962	0	0	0	0	0	20.1388	0	0	0	0	1
000547	2021	5.40417	0	0	0.2031	0.41531	0	0.284414	1.89237	0.05537	0	0	0	0	0	20.1252	0	0	0	0	1
000547	2022	5.16791	0	0	0.0073	0.830253	0	0.30465	2.01248	0.08584	0	0	0	0	0	19.9666	0	0	0	0	1
000548	2017	4.22656	0	0	0	5.07705	0	0.21483	2.11885	0.242786	0	0	0	0	0	0	1	0	0	0	2
000548	2018	3.06462	0	0	0	9.10141	0	0.231998	2.07839	0.219802	0	0	0	0	0	0	1	0	0	0	2
000548	2019	2.91465	0	0	0	7.88049	0	0.265587	2.02441	0.151346	0	0	0	0	0	0	1	0	0	0	2
000548	2020	3.32159	0	0	0	8.70889	0	0.20753	2.7721	0.182211	0	0	0	0	0	0	1	1	0	0	2
000548	2021	3.16639	0	0	0	6.28599	0	0.340219	4.50528	0.141423	0	0	0	0	0	0	1	1	0	0	2
000548	2022	3.1844	0	0	0	8.82787	0	0.445025	2.24422	0.18809	0	0	0	0	0	0	1	1	0	0	2
000550	2017	7.64433	0	0	0	1.02858	0	0.52348	1.33862	0.422143	0	0	0	0	0	21.4434	0	0	0	0	2
000550	2018	7.4365	0	0	0	0.994667	0	0.556152	1.17016	0.325556	0	0	0	0	0	21.2745	0	0	0	0	2
000550	2019	7.43098	0	0	0	1.02447	0	0.568016	1.12292	0.367839	0	0	0	0	0	21.3844	0	0	0	0	2
000550	2020	7.60036	0	0	0	1.04722	0	0.610204	1.15053	0.394603	0	0	0	0	0	21.2328	0	0	0	0	2
000550	2021	7.54593	0	0	0	1.10296	0	0.675427	0.986122	0.363027	0	0	0	0	0	21.3578	0	0	0	0	2
000550	2022	7.37213	0	0	0	1.11404	0	0.663589	1.02044	0.31102	0	0	0	0	0	21.4256	0	0	0	0	2
000551	2017	5.16188	0	0	0	2.46305	0	0.49669	1.39702	0.175803	0	0	0	0	0	18.6226	1	0	0	0	1
000551	2018	5.19176	0	0	0	2.55537	0	0.508004	1.36774	0.177349	0	0	0	0	0	18.7338	1	0	0	0	1
000551	2019	5.22643	0	0	0	2.11057	0	0.483675	1.40026	0.183962	0	0	0	0	0	18.8172	1	0	0	0	1
000551	2020	5.25097	0	0	0	2.18269	0	0.469686	1.46999	0.177303	0	0	0	0	0	18.8996	1	1	0	0	1
000551	2021	5.37215	0	0	0	1.82985	0	0.488661	1.40721	0.163805	0	0	0	0	0	19.0723	1	1	0	0	1
000551	2022	5.37981	0	0	0	2.14148	0	0.485878	1.49907	0.189411	0	0	0	0	0	19.1725	1	1	0	0	1
000552	2017	5.61106	1	0	0.4642	1.96445	0	0.299799	1.76507	0.253038	0	0	0	0	0	0	1	0	1	0	3
000552	2018	5.52108	1	0	0.4642	2.03329	0	0.279271	1.99368	0.256396	1	0	0	0	0	15.7101	1	0	1	0	3
000552	2019	5.47181	1	0	0	2.1014	0	0.285366	2.16553	0.227984	0	1	0	0	0	15.3262	1	0	1	0	3
000552	2020	5.39401	1	1	0	2.49034	0	0.369849	4.12864	0.392006	0	0	1	0	0	15.6706	1	1	1	1	3
000552	2021	5.61128	1	1	0	3.29322	0	0.387447	3.1361	0.321649	0	0	0	1	0	18.2187	1	1	1	1	3
000552	2022	6.52663	1	1	0	3.5482	0	0.509778	1.36282	0.276368	0	0	0	0	1	19.4036	1	1	1	1	3
000553	2017	7.31998	1	0	0.7402	11.3888	0	0.525974	2.06547	0.198523	0	0	0	0	0	19.7027	0	0	0	0	2
000553	2018	7.40913	1	0	0.7402	7.89968	0	0.479588	2.17736	0.144354	1	0	0	0	0	19.9066	0	0	0	0	2
000553	2019	7.44518	1	0	0.7402	7.41683	0	0.506024	2.10483	0.095385	0	1	0	0	0	19.8973	0	0	0	0	2
000553	2020	7.34854	1	1	0	7.28072	0	0.54202	2.10747	0.081944	0	0	1	0	0	19.9867	0	0	0	0	2
000553	2021	7.50263	1	1	0	19.9162	0	0.580473	1.97317	0.11465	0	0	0	1	0	20.0329	0	0	0	0	2
000553	2022	7.59748	1	1	0	18.5071	0	0.601165	1.59987	0.072874	0	0	0	0	1	20.1748	0	0	0	0	2
000554	2017	5.15613	0	0	0.2457	3.78	0	0.209542	0.891102	0.076438	0	0	0	0	0	0	0	0	0	0	1
000554	2018	5.32465	0	0	0.2457	2.98542	0	0.287817	0.770372	0.068126	0	0	0	0	0	0	0	0	0	0	1
000554	2019	5.18456	0	0	0.2457	4.1087	0	0.310079	0.789584	0.026579	0	0	0	0	0	0	0	0	0	0	1
000554	2020	4.99572	0	0	0.2457	4.47541	1	0.382912	0.943953	0.152778	0	0	0	0	0	0	0	0	0	0	1
000554	2021	5.07284	0	0	0.2457	2.3267	0	0.387348	1.05964	0.064728	0	0	0	0	0	0	0	0	0	0	1
000554	2022	5.03454	0	0	0.2457	2.27079	0	0.521244	1.05119	0.073163	0	0	0	0	0	0	0	0	0	0	1
000555	2017	6.28874	0	0	0	1.2285	0	0.537705	1.34263	0.16571	0	0	0	0	0	20.0024	0	0	0	0	3
000555	2018	6.34303	0	0	0	1.51367	0	0.530334	1.37817	0.138709	0	0	0	0	0	20.01	0	0	0	0	3
000555	2019	6.50161	0	0	0	1.74598	0	0.505153	1.45334	0.125533	0	0	0	0	0	20.0577	0	0	0	0	3
000555	2020	6.3824	0	0	0	2.34135	0	0.528217	1.47721	0.147681	0	0	0	0	0	20.125	0	0	0	0	3
000555	2021	6.44801	0	0	0	2.40532	0	0.51487	1.53277	0.119505	0	0	0	0	0	20.2534	0	0	0	0	3
000555	2022	6.42303	0	0	0	2.34181	0	0.506906	1.58194	0.130796	0	0	0	0	0	20.2639	0	0	0	0	3
000557	2017	3.79734	0	0	0.5982	0.923535	0	0.202265	0.956896	0.061694	0	0	0	0	0	0	1	0	0	0	3
000557	2018	3.90218	0	0	0.5982	0.923246	0	0.146288	2.05769	0.070607	0	0	0	0	0	0	1	0	0	0	3
000557	2019	3.87226	0	0	0	0.913798	0	0.061414	4.32654	0.14308	0	0	0	0	0	0	1	0	0	0	3
000557	2020	3.96951	0	0	0	0.923824	0	0.061414	4.97943	0.16912	0	0	0	0	0	14.6998	1	1	0	0	3
000557	2021	4.187	0	0	0	0.943342	0	0.068205	5.15572	0.195312	0	0	0	0	0	15.4596	1	1	0	0	3
000557	2022	4.54635	0	0	0	0.4039	0	0.086237	4.70054	0.265623	0	0	0	0	0	16.2318	1	1	0	0	3
000558	2017	4.47893	0	0	0	3.86548	0	0.457423	1.25185	0.068142	0	0	0	0	0	0	1	0	0	0	1
000558	2018	3.80407	0	0	0	5.80292	0	0.509575	1.07811	0.116048	0	0	0	0	0	0	1	0	0	0	1
000558	2019	2.23838	0	0	0	1.20565	0	0.468859	1.50424	0.143271	0	0	0	0	0	0	1	0	0	0	1
000558	2020	2.2253	0	0	0	1.31544	0	0.436977	1.65939	0.141704	0	0	0	0	0	0	1	1	0	0	1
000558	2021	2.1789	0	0	0	1.51546	0	0.41726	0.729501	0.039102	0	0	0	0	0	0	1	1	0	0	1
000558	2022	2.0544	0	0	0	1.9736	0	0.41232	0.854644	0.05892	0	0	0	0	0	0	1	1	0	0	1
000559	2017	6.63336	0	0	0	5.70707	0	0.532298	1.32129	0.126133	0	0	0	0	0	20.0038	0	0	0	0	1
000559	2018	6.51495	0	0	0	5.53477	0	0.546613	1.39889	0.090267	0	0	0	0	0	20.0558	0	0	0	0	1
000559	2019	6.51744	0	0	0	4.87997	0	0.54705	1.4073	0.118388	0	0	0	0	0	20.0076	0	0	0	0	1
000559	2020	6.45721	0	0	0	9.18732	0	0.428987	1.82233	0.309608	0	0	0	0	0	19.9716	0	0	0	0	1
000559	2021	6.71196	0	0	0	10.2846	0	0.477766	1.95821	0.347876	0	0	0	0	0	20.0271	0	0	0	0	1
000559	2022	6.61591	0	0	0	11.6734	0	0.535167	1.30836	0.196232	0	0	0	0	0	20.0893	0	0	0	0	1
000560	2017	4.42194	0	0	0	0.28802	1	0.530688	1.09299	0.104986	0	0	0	0	0	17.7153	0	0	0	0	3
000560	2018	6.60105	0	0	0	0.439547	1	0.483221	1.15331	0.118135	0	0	0	0	0	17.9501	0	0	0	0	3
000560	2019	6.4537	0	0	0	0.475866	1	0.469037	1.22188	0.117337	0	0	0	0	0	18.1891	0	0	0	0	3
000560	2020	6.32438	0	0	0	0.502447	1	0.484001	1.20123	0.187149	0	0	0	0	0	18.5313	0	0	0	0	3
000560	2021	6.4205	0	0	0	0.501869	1	0.675067	0.831383	0.109875	0	0	0	0	0	18.7908	0	0	0	0	3
000560	2022	6.47326	0	0	0	0.525761	1	0.681465	0.771042	0.10478	0	0	0	0	0	18.3698	0	0	0	0	3
000561	2017	4.4798	0	0	0	2.33651	0	0.495297	1.75165	0.202737	0	0	0	0	0	18.845	0	0	0	0	3
000561	2018	4.3103	0	0	0.0018	2.74211	0	0.483476	1.86352	0.15182	0	0	0	0	0	18.9946	0	0	0	0	3
000561	2019	4.42991	0	0	0	2.64867	0	0.496983	1.87771	0.22772	0	0	0	0	0	19.0779	0	0	0	0	3
000561	2020	4.38273	0	0	0	2.37685	0	0.522123	1.65693	0.150215	0	0	0	0	0	19.1483	0	0	0	0	3
000561	2021	4.37741	0	0	0	2.41044	0	0.527199	1.5434	0.152107	0	0	0	0	0	19.274	0	0	0	0	3
000561	2022	4.42379	0	0	0	1.83675	0	0.550854	1.51662	0.147181	0	0	0	0	0	19.3842	0	0	0	0	3
000565	2017	5.53526	1	0	0	10.8133	0	0.334427	1.74815	0.301996	0	0	0	0	0	16.7712	0	0	0	0	3
000565	2018	3.67162	1	0	0	11.997	0	0.265447	3.15449	0.183791	1	0	0	0	0	16.881	0	0	0	0	3
000565	2019	3.3383	1	0	0	10.2658	0	0.263261	2.80581	0.18025	0	1	0	0	0	16.8842	0	0	0	0	3
000565	2020	3.22193	1	1	0	10.5599	0	0.247254	2.79005	0.150517	0	0	1	0	0	16.8908	0	0	0	0	3
000565	2021	3.33369	1	1	0	9.01111	0	0.213528	2.74857	0.186418	0	0	0	1	0	16.9194	0	0	0	0	3
000565	2022	3.26382	1	1	0	11.2953	0	0.193172	3.68452	0.199277	0	0	0	0	1	16.9487	0	0	0	0	3
000566	2017	4.79019	0	0	0	0.858067	0	0.518631	1.92447	0.193441	0	0	0	0	0	17.9456	0	0	0	0	1
000566	2018	5.07745	0	0	0	0.797129	0	0.533162	1.40299	0.159351	0	0	0	0	0	18.248	0	0	0	0	1
000566	2019	5.03664	0	0	0	0.472214	0	0.57032	1.29361	0.052281	0	0	0	0	0	19.1587	0	0	0	0	1
000566	2020	4.7696	0	0	0	0.691877	0	0.613627	1.03881	0.037215	0	0	0	0	0	19.2914	0	0	0	0	1
000566	2021	4.79098	0	0	0	0.792865	0	0.714827	0.751326	0.06559	0	0	0	0	0	18.8337	0	0	0	0	1
000566	2022	4.54845	0	0	0	0.786058	0	0.682683	0.631188	0.044066	0	0	0	0	0	18.7733	0	0	0	0	1
000568	2017	6.49804	0	0	0	0.774635	0	0.224905	3.26723	0.427694	0	0	0	0	0	18.2559	0	0	0	0	3
000568	2018	6.79574	0	0	0	0.680261	0	0.242457	2.86114	0.414334	0	0	0	0	0	18.2621	0	0	0	0	3
000568	2019	6.86075	0	0	0	0.694052	0	0.323833	2.40365	0.337216	0	0	0	0	0	18.2796	0	0	0	0	3
000568	2020	6.86353	0	0	0	0.683478	0	0.337835	2.56722	0.330433	0	0	0	0	0	18.5377	0	0	0	0	3
000568	2021	7.03248	0	0	0	0.680795	0	0.348852	2.42765	0.310159	0	0	0	0	0	18.9462	0	0	0	0	3
000568	2022	7.13754	0	0	0	0.674746	0	0.331936	3.14976	0.34502	0	0	0	0	0	19.1446	0	0	0	0	3
000570	2017	5.09654	0	0	0	11.4398	0	0.391518	1.64813	0.088229	0	0	0	0	0	18.1621	0	0	0	0	1
000570	2018	4.87271	0	0	0	11.397	0	0.417794	1.6709	0.194938	0	0	0	0	0	18.0947	0	0	0	0	1
000570	2019	4.82137	0	0	0	10.6772	0	0.389327	1.75449	0.156488	0	0	0	0	0	18.0085	0	0	0	0	1
000570	2020	4.91788	0	0	0	7.62657	0	0.419966	1.5889	0.159359	0	0	0	0	0	18.0958	0	0	0	0	1
000570	2021	4.85836	0	0	0.3442	3.86347	0	0.362813	1.89348	0.115712	0	0	0	0	0	18.227	0	0	0	0	1
000570	2022	4.78551	0	0	0.3226	9.86544	0	0.356784	1.72467	0.155259	0	0	0	0	0	18.2129	0	0	0	0	1
000573	2017	3.7231	0	0	0	1.6785	0	0.415724	3.10099	0.165602	0	0	0	0	0	0	0	0	0	0	1
000573	2018	4.10865	0	0	0	2.02675	0	0.507999	1.8529	0.180027	0	0	0	0	0	0	0	0	0	0	1
000573	2019	4.03497	0	0	0	2.25773	0	0.40997	2.72476	0.125937	0	0	0	0	0	0	0	0	0	0	1
000573	2020	3.88252	0	0	0	1.72429	1	0.493365	1.45323	0.203613	0	0	0	0	0	16.1292	0	0	0	0	1
000573	2021	4.24174	0	0	0	1.57832	1	0.332344	1.79252	0.169717	0	0	0	0	0	15.7906	0	0	0	0	1
000573	2022	3.84993	0	0	0	2.59091	1	0.357661	1.7811	0.120189	0	0	0	0	0	14.1941	0	0	0	0	1
000576	2017	3.44755	0	0	0	2.12641	0	0.15271	5.94042	0.084355	0	0	0	0	0	15.8178	0	0	0	0	1
000576	2018	3.22238	0	0	0	4.66854	0	0.311863	2.2278	0.137738	0	0	0	0	0	15.2097	0	0	0	0	1
000576	2019	3.39548	0	0	0	3.50042	0	0.277351	2.18068	0.088346	0	0	0	0	0	16.8685	0	0	0	0	1
000576	2020	3.4244	0	0	0	3.95714	0	0.106346	4.82762	0.237244	0	0	0	0	0	17.2863	0	0	0	0	1
000576	2021	3.48253	0	0	0	6.56398	0	0.120657	5.4442	0.03748	0	0	0	0	0	17.7403	0	0	0	0	1
000576	2022	3.21657	0	0	0	5.24749	0	0.108491	5.97937	0.047016	0	0	0	0	0	18.1038	0	0	0	0	1
000581	2017	6.3947	0	0	0	0.889182	0	0.241196	2.80262	0.145739	0	0	0	0	0	19.785	0	0	0	0	1
000581	2018	6.33901	0	0	0	0.767654	0	0.212524	3.08193	0.1151	0	0	0	0	0	19.8151	0	0	0	0	1
000581	2019	6.27024	0	0	0	0.752512	0	0.270206	2.21914	0.034247	0	0	0	0	0	19.8508	0	0	0	0	1
000581	2020	6.68364	0	0	0	0.740659	0	0.312834	2.03071	0.034549	0	0	0	0	0	20.0932	0	0	0	0	1
000581	2021	6.67544	0	0	0	0.946654	0	0.286304	2.08708	0.039113	0	0	0	0	0	20.2048	0	0	0	0	1
000581	2022	6.56432	0	0	0	0.954696	0	0.353824	1.53339	0.079818	0	0	0	0	0	20.1811	0	0	0	0	1
000582	2017	5.44878	0	0	0.7402	1.69508	0	0.385631	0.77053	0.064357	0	0	0	0	0	0	1	0	0	0	1
000582	2018	5.64625	0	0	0.7402	1.15433	0	0.389903	0.97644	0.168424	0	0	0	0	0	0	1	0	0	0	1
000582	2019	5.62683	0	0	0.6872	1.16311	0	0.409545	0.622132	0.090327	0	0	0	0	0	16.3977	1	0	0	0	1
000582	2020	5.77208	0	0	0.6306	3.06712	0	0.380234	0.864215	0.13454	0	0	0	0	0	16.73	0	0	0	0	1
000582	2021	5.82974	0	0	0.6311	3.25142	0	0.508957	0.866434	0.132587	0	0	0	0	0	16.8158	0	0	0	0	1
000582	2022	5.87167	0	0	0.6329	3.81955	0	0.48995	0.553847	0.072441	0	0	0	0	0	17.001	0	0	0	0	1
000584	2017	4.65543	0	0	0	0.829247	0	0.54165	1.43929	0.168083	0	0	0	0	0	17.0791	0	0	0	0	3
000584	2018	4.96553	0	0	0	0.627954	0	0.599849	1.05201	0.121932	0	0	0	0	0	17.6509	0	0	0	0	3
000584	2019	4.62186	0	0	0	0.753341	0	0.588483	1.11134	0.049533	0	0	0	0	0	18.3007	0	0	0	0	3
000584	2020	4.57479	0	0	0	0.601525	1	0.491373	1.32286	0.057204	0	0	0	0	0	18.3079	0	0	0	0	3
000584	2021	4.5122	0	0	0	0.793962	0	0.592261	0.963834	0.031722	0	0	0	0	0	18.2659	0	0	0	0	3
000584	2022	4.56904	0	0	0	0.863977	0	0.758702	0.90991	0.019427	0	0	0	0	0	0	0	0	0	0	3
000586	2017	3.25304	0	0	0	0.618606	0	0.531551	1.69025	0.106186	0	0	0	0	0	16.4145	0	0	0	0	3
000586	2018	3.38331	0	0	0	0.689104	1	0.564357	1.59953	0.133889	0	0	0	0	0	16.4966	0	0	0	0	3
000586	2019	3.28433	0	0	0	0.90662	1	0.570667	1.60118	0.164536	0	0	0	0	0	16.9461	0	0	0	0	3
000586	2020	3.37692	0	0	0	0.754469	1	0.443661	2.02041	0.176793	0	0	0	0	0	17.1066	0	0	0	0	3
000586	2021	3.17966	0	0	0	0.854899	0	0.415471	2.12665	0.141216	0	0	0	0	0	17.0258	0	0	0	0	3
000586	2022	3.26167	0	0	0	0.821287	0	0.426107	2.073	0.140333	0	0	0	0	0	17.217	0	0	0	0	3
000589	2017	6.15717	0	0	0	6.52835	0	0.656262	0.829229	0.091405	0	0	0	0	0	18.9899	0	0	0	0	3
000589	2018	6.03611	0	0	0	6.23892	0	0.674157	0.846521	0.087887	0	0	0	0	0	19.0612	0	0	0	0	3
000589	2019	5.92921	0	0	0	6.42893	0	0.646081	0.829926	0.137	0	0	0	0	0	19.0625	0	0	0	0	3
000589	2020	5.99088	0	0	0	6.12687	0	0.576066	0.89328	0.140119	0	0	0	0	0	19.1252	0	0	0	0	3
000589	2021	6.0601	0	0	0.2776	3.27745	0	0.538593	0.979964	0.136287	0	0	0	0	0	19.143	0	0	0	0	3
000589	2022	6.01439	0	0	0	3.97139	0	0.588761	1.31264	0.185084	0	0	0	0	0	19.389	0	0	0	0	3
000590	2017	3.17181	0	0	0	1.03424	0	0.332371	3.1724	0.136826	0	0	0	0	0	15.5271	0	0	0	0	2
000590	2018	2.50558	0	0	0	1.15288	0	0.290081	3.45312	0.38863	0	0	0	0	0	15.8284	0	0	0	0	2
000590	2019	3.009	0	0	0.2941	1.25684	0	0.265232	3.19322	0.37123	0	0	0	0	0	16.0626	0	0	0	0	2
000590	2020	2.78581	0	0	0	1.31588	0	0.277164	3.15879	0.384408	0	0	0	0	0	16.0767	0	0	0	0	2
000590	2021	2.91506	0	0	0	1.22338	0	0.294996	2.96221	0.254551	0	0	0	0	0	15.9305	0	0	0	0	2
000590	2022	2.92569	0	0	0	1.45955	0	0.397907	1.94943	0.201253	0	0	0	0	0	16.3884	0	0	0	0	2
000591	2017	5.93277	1	0	0.3704	1.43047	0	0.611733	1.18042	0.023219	0	0	0	0	0	18.6893	0	0	0	0	3
000591	2018	5.76092	1	0	0.347	1.4757	0	0.623772	1.10089	0.028503	1	0	0	0	0	18.1043	0	0	0	0	3
000591	2019	5.77129	1	0	0.347	1.49546	0	0.640408	1.24221	0.02582	0	1	0	0	0	18.0357	0	0	0	0	3
000591	2020	5.75693	1	1	0.347	2.07636	0	0.638227	1.94902	0.033585	0	0	1	0	0	17.9064	0	0	0	0	3
000591	2021	5.93468	1	1	0.347	2.42215	0	0.625136	2.03095	0.032331	0	0	0	1	0	18.5806	0	0	0	0	3
000591	2022	6.14645	1	1	0.3448	2.57955	0	0.530365	2.33746	0.096255	0	0	0	0	1	19.2653	0	0	0	0	3
000592	2017	4.07374	0	0	0	3.20462	0	0.194945	4.3373	0.271848	0	0	0	0	0	13.9114	1	0	0	0	1
000592	2018	4.11983	0	0	0	3.90318	0	0.213906	3.77698	0.10061	0	0	0	0	0	13.6983	1	0	0	0	1
000592	2019	4.03372	0	0	0	3.71345	0	0.158587	5.16518	0.067047	0	0	0	0	0	13.8049	1	0	0	0	1
000592	2020	4.2185	0	0	0	5.80311	0	0.335763	2.5276	0.09551	0	0	0	0	0	15.4431	1	1	0	0	1
000592	2021	4.4032	0	0	0	5.20397	0	0.400775	2.10599	0.07388	0	0	0	0	0	15.4706	1	1	0	0	1
000592	2022	4.09181	0	0	0	5.40379	0	0.443709	1.84473	0.075949	0	0	0	0	0	15.7216	1	1	0	0	1
000593	2017	3.58372	0	0	0	2.81375	0	0.357766	2.03774	0.051811	0	0	0	0	0	0	1	0	0	0	3
000593	2018	3.7201	0	0	0	1.21875	0	0.432778	1.33348	0.033637	0	0	0	0	0	0	1	0	0	0	3
000593	2019	4.09187	0	0	0	1.68865	0	0.50351	0.607805	0.062921	0	0	0	0	0	12.4816	1	0	0	0	3
000593	2020	4.38238	0	0	0	2.0592	0	0.500502	0.66031	0.065335	0	0	0	0	0	14.3346	1	1	0	0	3
000593	2021	4.37312	0	0	0	2.1419	0	0.489825	0.784086	0.089188	0	0	0	0	0	15.1838	1	1	0	0	3
000593	2022	4.3911	0	0	0	2.30382	0	0.470794	0.877992	0.076948	0	0	0	0	0	14.929	1	1	0	0	3
000596	2017	6.1117	0	0	0	3.99777	0	0.326182	1.94864	0.100867	0	0	0	0	0	19.2104	1	0	0	0	2
000596	2018	6.25533	0	0	0	3.95668	0	0.35813	2.09944	0.066792	0	0	0	0	0	19.2298	1	0	0	0	2
000596	2019	6.44233	0	0	0	3.6071	0	0.320024	2.47828	0.212291	0	0	0	0	0	19.4106	1	0	0	0	2
000596	2020	6.32533	0	0	0	3.95668	0	0.31197	2.56697	0.371176	0	0	0	0	0	19.5206	1	1	0	0	2
000596	2021	6.60145	0	0	0	3.48229	0	0.321237	2.64209	0.238317	0	0	0	0	0	19.5213	1	1	0	0	2
000596	2022	6.78176	0	0	0	3.68683	0	0.351025	2.23093	0.439928	0	0	0	0	0	19.4807	1	1	0	0	2
000597	2017	5.97844	0	0	0	1.12447	0	0.759463	0.92233	0.11586	0	0	0	0	0	18.6334	1	0	0	0	1
000597	2018	6.15045	0	0	0.0348	0.756835	0	0.693411	0.840928	0.068671	0	0	0	0	0	19.1315	1	0	0	0	1
000597	2019	6.29147	0	0	0.0327	0.676927	0	0.687569	0.744293	0.065465	0	0	0	0	0	18.7592	1	0	0	0	1
000597	2020	6.04336	0	0	0.0326	0.607936	0	0.661161	0.759021	0.058217	0	0	0	0	0	18.6504	0	0	0	0	1
000597	2021	6.13735	0	0	0	1.0055	0	0.674474	0.829329	0.092615	0	0	0	0	0	18.8324	0	0	0	0	1
000597	2022	6.10914	0	0	0	1.08307	0	0.658715	0.941518	0.146324	0	0	0	0	0	18.8595	0	0	0	0	1
000598	2017	5.49657	0	0	0	9.25275	0	0.456978	0.855781	0.125008	0	0	0	0	0	16.1914	1	0	0	0	3
000598	2018	5.65348	0	0	0	6.72727	0	0.466923	0.664557	0.107163	0	0	0	0	0	15.8442	1	0	0	0	3
000598	2019	5.66069	0	0	0	3.72286	0	0.526595	0.847123	0.114389	0	0	0	0	0	15.1224	1	0	0	0	3
000598	2020	5.71046	0	0	0	2.32141	0	0.574368	0.704813	0.108491	0	0	0	0	0	14.8213	1	1	0	0	3
000598	2021	5.97091	0	0	0	1.78125	0	0.584369	0.745755	0.092234	0	0	0	0	0	14.8311	1	1	0	0	3
000598	2022	6.04269	0	0	0	1.92515	0	0.589566	0.910197	0.096268	0	0	0	0	0	15.3581	1	1	0	0	3
000599	2017	5.66854	0	0	0.2387	1.58499	0	0.665051	0.982771	0.028275	0	0	0	0	0	18.7386	0	0	0	0	1
000599	2018	5.4488	0	0	0.2763	1.14502	0	0.570377	1.09124	0.086521	0	0	0	0	0	18.6282	0	0	0	0	1
000599	2019	5.55902	0	0	0.2596	1.1548	0	0.63229	0.94625	0.101819	0	0	0	0	0	19.0684	0	0	0	0	1
000599	2020	5.5431	0	0	0.3219	2.32251	0	0.650014	0.809203	0.101466	0	0	0	0	0	19.1395	0	0	0	0	1
000599	2021	5.44116	0	0	0.324	2.04416	0	0.71132	0.757126	0.117437	0	0	0	0	0	19.1289	0	0	0	0	1
000599	2022	5.25908	0	0	0.324	2.25313	0	0.758393	0.622174	0.106082	0	0	0	0	0	19.1257	0	0	0	0	1
000600	2017	6.53156	1	0	0.6563	10.6715	0	0.583054	0.564408	0.055476	0	0	0	0	0	0	0	0	0	0	1
000600	2018	6.74723	1	0	0.6563	9.37571	0	0.577559	0.606699	0.058451	1	0	0	0	0	15.7844	0	0	0	0	1
000600	2019	6.67839	1	0	0.6563	8.88092	0	0.570936	0.652705	0.060383	0	1	0	0	0	17.7564	0	0	0	0	1
000600	2020	6.71712	1	1	0.6563	9.86917	0	0.565608	0.683767	0.054769	0	0	1	0	0	16.0681	0	0	0	0	1
000600	2021	6.69223	1	1	0.6563	11.0303	0	0.684943	1.01213	0.092491	0	0	0	1	0	19.3953	0	0	0	0	1
000600	2022	6.9135	1	1	0.6563	16.9587	0	0.660841	0.798995	0.034011	0	0	0	0	1	20.2392	0	0	0	0	1
000601	2017	5.53332	1	0	0	0.407397	0	0.482853	0.551821	0.022778	0	0	0	0	0	17.2507	0	0	0	0	1
000601	2018	5.40024	1	0	0	0.44844	0	0.519525	0.693995	0.053106	1	0	0	0	0	17.7396	0	0	0	0	1
000601	2019	5.48974	1	0	0	0.436379	0	0.543918	0.806586	0.030124	0	1	0	0	0	17.6379	0	0	0	0	1
000601	2020	5.70509	1	1	0	0.679959	0	0.600835	1.07321	0.036071	0	0	1	0	0	17.7835	0	0	0	0	1
000601	2021	5.32798	1	1	0	0.659068	0	0.612345	1.11253	0.03105	0	0	0	1	0	17.8296	0	0	0	0	1
000601	2022	5.21878	1	1	0	0.439002	0	0.628797	1.03825	0.020424	0	0	0	0	1	17.5781	0	0	0	0	1
000603	2017	4.26959	1	0	0	0.843829	0	0.305247	2.57791	0.196327	0	0	0	0	0	0	1	0	1	0	1
000603	2018	5.07913	1	0	0	0.968141	0	0.420842	0.737785	0.102004	1	0	0	0	0	0	0	0	0	0	1
000603	2019	5.14372	1	0	0	1.1482	0	0.387562	1.12651	0.074934	0	1	0	0	0	0	0	0	0	0	1
000603	2020	4.57582	1	1	0	1.26516	0	0.4348	1.00306	0.169026	0	0	1	0	0	16.5532	0	0	0	0	1
000603	2021	4.43708	1	1	0	1.34335	0	0.408645	1.03775	0.069086	0	0	0	1	0	16.6655	0	0	0	0	1
000603	2022	4.60692	1	1	0	1.25451	0	0.342961	1.05817	0.04393	0	0	0	0	1	16.9813	0	0	0	0	1
000605	2017	4.69197	0	0	0	0.533238	0	0.562089	0.844193	0.072399	0	0	0	0	0	17.289	0	0	0	0	1
000605	2018	4.5597	0	0	0	0.533238	0	0.587193	0.954151	0.07281	0	0	0	0	0	17.1248	1	0	0	0	1
000605	2019	4.78888	0	0	0	0.53438	0	0.669936	0.869298	0.078154	0	0	0	0	0	17.1007	1	0	0	0	1
000605	2020	4.63017	0	0	0	0.583983	0	0.676494	0.858611	0.061407	0	0	0	0	0	16.821	1	1	0	0	1
000605	2021	4.58449	0	0	0	0.636441	0	0.666428	0.686996	0.05057	0	0	0	0	0	16.4821	1	1	0	0	1
000605	2022	4.54631	0	0	0	0.750167	0	0.675001	0.698743	0.043574	0	0	0	0	0	16.1565	1	1	0	0	1
000607	2017	4.77594	0	0	0.5208	2.83118	0	0.373694	1.39596	0.228505	0	0	0	0	0	16.9103	1	0	0	0	3
000607	2018	4.80284	0	0	0.5208	2.82619	0	0.346797	1.42482	0.229387	0	0	0	0	0	16.5005	1	0	0	0	3
000607	2019	4.71036	0	0	0.5208	2.86659	0	0.443476	1.15675	0.218786	0	0	0	0	0	16.6106	1	0	0	0	3
000607	2020	4.5635	0	0	0.5202	2.83599	0	0.51301	0.975367	0.232262	0	0	0	0	0	16.2572	1	1	0	0	3
000607	2021	4.64701	0	0	0.5202	3.17713	0	0.54605	0.854263	0.1689	0	0	0	0	0	16.3835	1	1	0	0	3
000607	2022	4.60915	0	0	0.5202	4.24272	0	0.537448	0.921843	0.187254	0	0	0	0	0	16.3053	1	1	0	0	3
000608	2017	3.60443	0	0	0	0.930351	0	0.490094	2.17875	0.149512	0	0	0	0	0	0	0	0	0	0	1
000608	2018	2.89859	0	0	0	0.879795	0	0.433104	0.957982	0.029269	0	0	0	0	0	0	0	0	0	0	1
000608	2019	2.76894	0	0	0	0.908014	0	0.392218	1.08076	0.011666	0	0	0	0	0	0	0	0	0	0	1
000608	2020	3.45574	0	0	0	1.05714	0	0.388234	0.349777	0.038334	0	0	0	0	0	0	0	0	0	0	1
000608	2021	3.42638	0	0	0	1.14608	0	0.348577	0.265124	0.016771	0	0	0	0	0	0	0	0	0	0	1
000608	2022	2.98837	0	0	0	2.13919	0	0.342462	0.265124	0.007408	0	0	0	0	0	0	0	0	0	0	1
000610	2017	3.93492	0	0	0	1.95207	0	0.416292	1.58319	0.170462	0	0	0	0	0	0	0	0	0	0	3
000610	2018	4.07553	0	0	0	4.5033	0	0.279825	1.84324	0.39894	0	0	0	0	0	0	0	0	0	0	3
000610	2019	4.03519	0	0	0	4.49588	1	0.309182	1.70694	0.289353	0	0	0	0	0	0	0	0	0	0	3
000610	2020	2.88712	0	0	0	2.69664	1	0.326183	1.46318	0.231933	0	0	0	0	0	0	0	0	0	0	3
000610	2021	3.51801	0	0	0	2.8105	1	0.628386	1.07129	0.209797	0	0	0	0	0	0	0	0	0	0	3
000610	2022	3.10369	0	0	0	2.63591	0	0.681642	0.884927	0.138669	0	0	0	0	0	0	0	0	0	0	3
000612	2017	5.83944	1	0	0	0.361734	1	0.369023	0.543233	0.036774	0	0	0	0	0	11.229	0	0	0	0	2
000612	2018	5.70066	1	0	0	0.365596	0	0.432418	0.553795	0.054639	1	0	0	0	0	11.4383	0	0	0	0	2
000612	2019	5.71255	1	0	0	0.378307	0	0.384877	0.573584	0.064588	0	1	0	0	0	9.8393	0	0	0	0	2
000612	2020	5.66967	1	1	0	0.428112	0	0.32387	0.672158	0.054816	0	0	1	0	0	7.72016	0	0	0	0	2
000612	2021	5.59154	1	1	0	0.811064	1	0.352932	1.07337	0.088824	0	0	0	1	0	0	0	0	0	0	2
000612	2022	5.81186	1	1	0	0.736797	0	0.324611	1.18023	0.097587	0	0	0	0	1	0	0	0	0	0	2
000615	2017	5.26011	0	0	0	3.34275	0	0.693009	2.04641	0.15406	0	0	0	0	0	17.3285	1	0	0	0	2
000615	2018	5.24321	0	0	0	3.26768	0	0.757065	1.47844	0.139522	0	0	0	0	0	17.1103	1	0	0	0	2
000615	2019	5.2073	0	0	0	2.29492	0	0.739543	1.26568	0.052571	0	0	0	0	0	17.2823	1	0	0	0	2
000615	2020	4.7669	0	0	0	1.40652	0	0.719366	1.62691	0.038964	0	0	0	0	0	16.756	0	0	0	0	2
000615	2021	4.49217	0	0	0	2.02905	0	0.554046	1.30455	0.123914	0	0	0	0	0	17.0855	0	0	0	0	2
000615	2022	4.33015	0	0	0	2.20235	0	0.911622	1.19817	0.056326	0	0	0	0	0	17.1763	0	0	0	0	2
000619	2017	5.27194	0	0	0	2.94803	0	0.252183	2.24886	0.097281	0	0	0	0	0	17.7483	0	0	0	0	2
000619	2018	5.36627	0	0	0	2.70583	0	0.30386	1.98063	0.095494	0	0	0	0	0	17.5518	0	0	0	0	2
000619	2019	5.44987	0	0	0	2.57611	0	0.337815	1.88247	0.11831	0	0	0	0	0	17.5631	0	0	0	0	2
000619	2020	5.40165	0	0	0	2.34533	0	0.395434	1.70357	0.112915	0	0	0	0	0	17.8494	0	0	0	0	2
000619	2021	5.62025	0	0	0	2.48822	0	0.518675	1.54981	0.121857	0	0	0	0	0	18.5941	0	0	0	0	2
000619	2022	5.70111	0	0	0	3.29001	0	0.49602	1.71646	0.141316	0	0	0	0	0	18.7306	0	0	0	0	2
000620	2017	6.27906	0	0	0	4.91694	0	0.840289	1.51633	0.114886	0	0	0	0	0	0	0	0	0	0	2
000620	2018	6.74451	0	0	0	3.08939	0	0.813805	1.2022	0.038697	0	0	0	0	0	0	0	0	0	0	2
000620	2019	6.54776	0	0	0	3.46572	0	0.816847	1.19534	0.0259	0	0	0	0	0	0	0	0	0	0	2
000620	2020	5.96101	0	0	0	3.82313	0	0.834508	0.940696	0.01945	0	0	0	0	0	0	0	0	0	0	2
000620	2021	6.17887	0	0	0	4.78264	0	0.899396	0.799438	0.024074	0	0	0	0	0	0	0	0	0	0	2
000620	2022	5.68924	0	0	0	8.68889	0	0.911622	0.64161	0.017057	0	0	0	0	0	0	0	0	0	0	2
000622	2017	2.0544	0	0	0	0.572019	0	0.496649	2.30609	0.381742	0	0	0	0	0	13.5325	1	0	0	0	2
000622	2018	2.60747	0	0	0	0.608799	0	0.402865	3.06669	0.460508	0	0	0	0	0	12.9033	1	0	0	0	2
000622	2019	3.05558	0	0	0	0.640898	0	0.320823	4.26002	0.248208	0	0	0	0	0	13.9002	1	0	0	0	2
000622	2020	2.97407	0	0	0	0.743696	0	0.461252	2.50568	0.238502	0	0	0	0	0	13.9097	1	1	0	0	2
000622	2021	2.9814	0	0	0	0.695938	0	0.374093	3.25825	0.41707	0	0	0	0	0	14.3091	1	1	0	0	2
000622	2022	2.63043	0	0	0	0.950846	0	0.384058	2.30073	0.144038	0	0	0	0	0	14.816	1	1	0	0	2
000623	2017	5.34277	0	0	0	1.29606	0	0.061414	3.17763	0.054488	0	0	0	0	0	18.3602	0	0	0	0	2
000623	2018	5.42799	0	0	0	1.43103	0	0.138458	4.89869	0.077746	0	0	0	0	0	18.6331	0	0	0	0	2
000623	2019	5.20043	0	0	0	1.42058	0	0.130081	6.18948	0.08499	0	0	0	0	0	18.9055	0	0	0	0	2
000623	2020	4.8618	0	0	0	1.84429	0	0.139806	4.46755	0.090993	0	0	0	0	0	18.3878	0	0	0	0	2
000623	2021	4.8394	0	0	0	2.82329	0	0.138597	4.34553	0.059955	0	0	0	0	0	18.5784	0	0	0	0	2
000623	2022	5.05206	0	0	0	2.53791	0	0.155022	2.70022	0.046136	0	0	0	0	0	18.6831	0	0	0	0	2
000625	2017	8.621	0	0	0.4088	3.29412	0	0.552762	1.20272	0.202132	0	0	0	0	0	22.0128	0	0	0	0	3
000625	2018	8.34198	0	0	0.1932	0.674382	0	0.506327	1.08264	0.103201	0	0	0	0	0	22.0644	0	0	0	0	3
000625	2019	8.4389	0	0	0	0.645316	0	0.549934	1.08121	0.09589	0	0	0	0	0	22.2225	0	0	0	0	3
000625	2020	8.48433	0	0	0.4125	0.532569	0	0.557706	1.2257	0.253532	0	0	0	0	0	22.1444	0	0	0	0	3
000625	2021	8.66331	0	0	0.3871	0.534981	0	0.587413	1.19754	0.365703	0	0	0	0	0	22.2975	0	0	0	0	3
000625	2022	8.70617	0	0	0.3729	0.603223	0	0.568987	1.35452	0.359411	0	0	0	0	0	22.4598	0	0	0	0	3
000626	2017	8.87755	0	0	0	1.03367	0	0.704506	1.50564	0.365834	0	0	0	0	0	0	0	0	0	0	1
000626	2018	8.41249	0	0	0	1.2947	1	0.612464	1.82788	0.325657	0	0	0	0	0	0	0	0	0	0	1
000626	2019	8.30658	0	0	0	1.35261	1	0.582253	1.86158	0.249074	0	0	0	0	0	0	0	0	0	0	1
000626	2020	8.20796	0	0	0	1.35261	1	0.573951	1.66441	0.166985	0	0	0	0	0	0	0	0	0	0	1
000626	2021	8.38729	0	0	0	1.78534	1	0.593719	1.61755	0.319649	0	0	0	0	0	0	0	0	0	0	1
000626	2022	8.28561	0	0	0	1.78844	1	0.579445	1.52871	0.244816	0	0	0	0	0	0	0	0	0	0	1
000628	2017	3.66329	0	0	0.4694	8.47015	1	0.738966	1.23801	0.418481	0	0	0	0	0	0	0	0	0	0	3
000628	2018	4.07138	0	0	0.4733	9.51782	0	0.752415	1.29771	0.381784	0	0	0	0	0	0	0	0	0	0	3
000628	2019	5.34793	0	0	0.4579	7.28732	0	0.812086	1.20238	0.181601	0	0	0	0	0	0	0	0	0	0	3
000628	2020	5.69335	0	0	0.4888	5.91052	0	0.797314	1.24506	0.20479	0	0	0	0	0	15.7527	0	0	0	0	3
000628	2021	5.93784	0	0	0.4888	4.8444	0	0.846278	1.17671	0.20063	0	0	0	0	0	16.3254	0	0	0	0	3
000628	2022	5.76268	0	0	0.4888	5.79834	0	0.855545	1.16134	0.185331	0	0	0	0	0	16.9739	0	0	0	0	3
000630	2017	8.67923	1	0	0.3858	3.26744	0	0.611346	0.936994	0.096511	0	0	0	0	0	20.7291	0	0	0	0	2
000630	2018	8.55584	1	0	0.3858	3.17376	0	0.585336	1.10567	0.112056	1	0	0	0	0	20.8542	0	0	0	0	2
000630	2019	8.55475	1	0	0.3824	2.63755	0	0.582374	1.08901	0.095092	0	1	0	0	0	21.1258	0	0	0	0	2
000630	2020	8.59609	1	1	0	2.44675	0	0.604078	1.13338	0.104135	0	0	1	0	0	21.2187	0	0	0	0	2
000630	2021	8.89024	1	1	0	5.37206	0	0.539755	1.27151	0.102794	0	0	0	1	0	21.3468	0	0	0	0	2
000630	2022	8.69646	1	1	0	4.45488	0	0.511933	1.60472	0.156316	0	0	0	0	1	21.9332	0	0	0	0	2
000631	2017	6.1366	0	0	0	3.55742	0	0.553553	2.45431	0.555239	0	0	0	0	0	0	0	0	0	0	2
000631	2018	5.14015	0	0	0	3.58027	0	0.487119	3.27149	0.587403	0	0	0	0	0	0	0	0	0	0	2
000631	2019	4.58536	0	0	0	3.39215	0	0.215948	4.94423	0.486526	0	0	0	0	0	0	0	0	0	0	2
000631	2020	3.60002	0	0	0	2.83279	0	0.14803	7.87494	0.304864	0	0	0	0	0	0	0	0	0	0	2
000631	2021	2.71501	0	0	0	5.04774	0	0.306703	3.14812	0.398054	0	0	0	0	0	0	0	0	0	0	2
000631	2022	2.89943	0	0	0	7.73392	0	0.32467	2.85849	0.247896	0	0	0	0	0	0	0	0	0	0	2
000632	2017	6.06501	0	0	0	0.795595	1	0.792013	0.985982	0.059862	0	0	0	0	0	0	1	0	0	0	1
000632	2018	6.058	0	0	0	0.674384	0	0.797246	1.28319	0.040054	0	0	0	0	0	0	1	0	0	0	1
000632	2019	6.01432	0	0	0	0.523023	0	0.799435	1.14483	0.100201	0	0	0	0	0	0	1	0	0	0	1
000632	2020	6.15957	0	0	0	0.544961	0	0.794325	1.05738	0.030936	0	0	0	0	0	0	1	1	0	0	1
000632	2021	6.13268	0	0	0	0.707403	0	0.804523	1.18836	0.055978	0	0	0	0	0	0	1	1	0	0	1
000632	2022	6.5771	0	0	0	0.963714	1	0.800681	0.973748	0.037898	0	0	0	0	0	0	1	1	0	0	1
000633	2017	2.0544	1	0	0	0.831255	1	0.837472	3.67147	0.250593	0	0	0	0	0	0	0	0	0	0	1
000633	2018	2.1095	1	0	0	0.945626	1	0.845045	0.265124	0.060444	1	0	0	0	0	0	0	0	0	0	1
000633	2019	2.0544	1	0	0	0.987167	1	0.84009	0.695793	0.016223	0	1	0	0	0	0	0	0	0	0	1
000633	2020	2.10488	1	1	0	1.10988	1	0.299658	4.34628	0.085731	0	0	1	0	0	0	0	0	0	0	1
000633	2021	2.34575	1	1	0	1.22699	1	0.295021	3.89958	0.069146	0	0	0	1	0	0	0	0	0	0	1
000633	2022	2.58082	1	1	0	1.21951	0	0.32301	3.04842	0.036999	0	0	0	0	1	0	0	0	0	0	1
000635	2017	4.87857	1	0	0	5.66925	0	0.13317	3.16893	0.089617	0	0	0	0	0	0	0	0	0	0	3
000635	2018	4.81861	1	0	0	5.94548	0	0.156592	2.66365	0.046742	1	0	0	0	0	15.2264	0	0	0	0	3
000635	2019	4.83503	1	0	0	9.91296	0	0.137681	3.34328	0.010084	0	1	0	0	0	14.3912	0	0	0	0	3
000635	2020	4.66228	1	1	0	7.88462	0	0.139316	3.7177	0.041193	0	0	1	0	0	14.1431	0	0	0	0	3
000635	2021	4.84764	1	1	0	11.9464	0	0.130256	3.98629	0.013321	0	0	0	1	0	13.3017	0	0	0	0	3
000635	2022	4.6329	1	1	0	13.9317	0	0.169237	2.36913	0.007408	0	0	0	0	1	14.4562	0	0	0	0	3
000636	2017	5.35528	0	0	0	1.65674	0	0.276182	1.70193	0.067499	0	0	0	0	0	18.6909	0	0	0	0	1
000636	2018	5.61913	0	0	0	2.01104	0	0.215138	2.56469	0.164584	0	0	0	0	0	18.9921	1	0	0	0	1
000636	2019	5.29957	0	0	0	2.77424	0	0.194626	2.95799	0.207272	0	0	0	0	0	18.7875	1	0	0	0	1
000636	2020	5.43947	0	0	0	1.39874	0	0.309441	1.78835	0.222334	0	0	0	0	0	19.2578	0	0	0	0	1
000636	2021	5.70175	0	0	0	2.88326	0	0.346079	1.28056	0.111362	0	0	0	0	0	19.5019	0	0	0	0	1
000636	2022	5.25507	0	0	0.2319	1.36412	0	0.240622	2.73736	0.337948	0	0	0	0	0	19.2331	0	0	0	0	1
000637	2017	5.63414	1	0	0	1.61202	0	0.181275	4.02943	0.157738	0	0	0	0	0	17.931	0	0	0	0	1
000637	2018	5.55299	1	0	0	1.64529	0	0.236019	3.13846	0.152404	1	0	0	0	0	17.9956	0	0	0	0	1
000637	2019	5.49718	1	0	0	1.5136	0	0.312399	2.32881	0.150914	0	1	0	0	0	17.9127	0	0	0	0	1
000637	2020	5.39498	1	1	0	1.4575	0	0.487123	1.01414	0.087239	0	0	1	0	0	17.6976	0	0	0	0	1
000637	2021	5.76943	1	1	0	1.57143	0	0.596505	1.13053	0.064352	0	0	0	1	0	17.571	0	0	0	0	1
000637	2022	5.71468	1	1	0	1.61406	0	0.643436	0.618914	0.045535	0	0	0	0	1	17.7724	0	0	0	0	1
000639	2017	5.9239	0	0	0	0.990912	0	0.64059	0.803906	0.025942	0	0	0	0	0	18.2291	1	0	0	0	2
000639	2018	5.9963	0	0	0	0.752661	0	0.51104	1.39433	0.094693	0	0	0	0	0	18.3158	1	0	0	0	2
000639	2019	5.90369	0	0	0	0.778506	1	0.496239	1.45167	0.109682	0	0	0	0	0	18.3708	0	0	0	0	2
000639	2020	5.88179	0	0	0	0.797744	0	0.444163	1.59749	0.036917	0	0	0	0	0	18.4507	0	0	0	0	2
000639	2021	5.77778	0	0	0	0.811475	0	0.422144	1.62129	0.036771	0	0	0	0	0	18.4729	0	0	0	0	2
000639	2022	5.81345	0	0	0	0.745108	0	0.446345	1.55005	0.04442	0	0	0	0	0	18.3715	0	0	0	0	2
000650	2017	5.55648	0	0	0	2.19282	0	0.166758	3.49089	0.324307	0	0	0	0	0	17.1242	1	0	0	0	2
000650	2018	5.69866	0	0	0	1.35832	0	0.151987	4.20434	0.380408	0	0	0	0	0	17.7507	1	0	0	0	2
000650	2019	5.56477	0	0	0	2.9352	0	0.126889	5.3273	0.284735	0	0	0	0	0	17.6748	1	0	0	0	2
000650	2020	5.49073	0	0	0.0333	1.61501	0	0.110156	5.59868	0.270876	0	0	0	0	0	17.5184	1	1	0	0	2
000650	2021	5.66679	0	0	0	1.1827	0	0.142011	4.18687	0.3417	0	0	0	0	0	17.7865	1	1	0	0	2
000650	2022	5.52065	0	0	0	2.25194	0	0.158531	3.93372	0.37019	0	0	0	0	0	17.7556	1	1	0	0	2
000651	2017	9.18028	0	0	0	0.653984	1	0.689094	1.16302	0.099359	0	0	0	0	0	0	1	0	0	0	1
000651	2018	9.4767	0	0	0	0.680867	1	0.630963	1.26651	0.114523	0	0	0	0	0	22.7068	1	0	0	0	1
000651	2019	9.44725	0	0	0	0.570623	1	0.604033	1.25828	0.093198	0	0	0	0	0	22.5169	1	0	0	0	1
000651	2020	9.16276	0	0	0	0.548709	1	0.5814	1.34802	0.08676	0	0	0	0	0	22.55	1	1	0	0	1
000651	2021	9.25096	0	0	0	0.52748	1	0.662309	1.14586	0.093717	0	0	0	0	0	22.5995	1	1	0	0	1
000651	2022	9.26733	0	0	0	0.563886	1	0.713045	1.17917	0.089443	0	0	0	0	0	22.5842	1	1	0	0	1
000652	2017	7.19491	0	0	0.3298	5.78596	0	0.852533	1.29097	0.034244	0	0	0	0	0	16.2508	1	0	0	0	1
000652	2018	7.09798	0	0	0	5.72569	1	0.850991	1.02998	0.01019	0	0	0	0	0	15.782	1	0	0	0	1
000652	2019	7.05983	0	0	0	5.93165	1	0.82546	1.07567	0.007617	0	0	0	0	0	16.1695	1	0	0	0	1
000652	2020	6.91545	0	0	0.3298	6.596	0	0.82049	1.05564	0.01932	0	0	0	0	0	17.0203	0	0	0	0	1
000652	2021	7.00119	0	0	0.3298	5.75567	1	0.827947	1.07392	0.038231	0	0	0	0	0	16.9719	0	0	0	0	1
000652	2022	6.90034	0	0	0.3298	5.65695	1	0.835785	1.09506	0.015926	0	0	0	0	0	17.2483	0	0	0	0	1
000656	2017	7.76701	0	0	0	0.403851	0	0.857869	1.71054	0.115534	0	0	0	0	0	0	0	0	0	0	3
000656	2018	7.94575	0	0	0	0.349949	1	0.836295	1.55016	0.127801	0	0	0	0	0	15.0407	0	0	0	0	3
000656	2019	8.40254	0	0	0	0.344975	0	0.837841	1.44915	0.108478	0	0	0	0	0	17.5304	0	0	0	0	3
000656	2020	8.57273	0	0	0	0.321922	0	0.807171	1.38408	0.112047	0	0	0	0	0	18.339	0	0	0	0	3
000656	2021	8.76938	0	0	0	0.269118	0	0.790683	1.3218	0.074443	0	0	0	0	0	18.4363	0	0	0	0	3
000656	2022	8.00479	0	0	0	0.285081	0	0.870178	1.07237	0.033807	0	0	0	0	0	17.2748	0	0	0	0	3
000657	2017	6.15036	1	0	0.6094	13.4823	0	0.494335	1.47965	0.112428	0	0	0	0	0	19.2075	0	0	0	0	1
000657	2018	6.32627	1	0	0.6094	12.8565	0	0.492383	1.40894	0.120857	1	0	0	0	0	18.9825	0	0	0	0	1
000657	2019	6.18898	1	0	0.6094	9.7193	0	0.471075	1.37283	0.099288	0	1	0	0	0	19.5439	0	0	0	0	1
000657	2020	6.28058	1	1	0.5433	3.74595	0	0.463029	1.88576	0.099291	0	0	1	0	0	19.7217	0	0	0	0	1
000657	2021	6.56127	1	1	0.4994	6.2976	0	0.426148	2.00242	0.098026	0	0	0	1	0	19.8435	0	0	0	0	1
000657	2022	6.58948	1	1	0.4987	5.59708	0	0.475811	1.79129	0.064869	0	0	0	0	1	19.8438	0	0	0	0	1
000661	2017	5.65133	0	0	0	1.67868	0	0.29261	2.66368	0.189119	0	0	0	0	0	19.6699	1	0	0	0	2
000661	2018	5.82805	0	0	0	1.82233	0	0.327952	2.2432	0.197964	0	0	0	0	0	19.797	1	0	0	0	2
000661	2019	6.1254	0	0	0.0083	0.736389	0	0.307654	2.71706	0.290265	0	0	0	0	0	19.8231	1	0	0	0	2
000661	2020	6.21023	0	0	0	0.842294	0	0.268417	3.19604	0.234285	0	0	0	0	0	20.3399	1	1	0	0	2
000661	2021	6.322	0	0	0	0.932077	0	0.234456	3.71909	0.251134	0	0	0	0	0	20.8114	1	1	0	0	2
000661	2022	6.43535	0	0	0	0.918866	0	0.200591	4.01478	0.209682	0	0	0	0	0	21.2318	1	1	0	0	2
000665	2017	5.15222	0	0	0.2983	0.250048	0	0.352956	0.358559	0.029864	0	0	0	0	0	18.2167	1	0	0	0	2
000665	2018	5.15662	0	0	0	0.250048	0	0.402302	0.697208	0.037291	0	0	0	0	0	18.1442	1	0	0	0	2
000665	2019	5.08303	0	0	0	0.25	0	0.420399	0.563949	0.045238	0	0	0	0	0	18.1917	1	0	0	0	2
000665	2020	4.93529	0	0	0	0.255346	0	0.463561	0.690076	0.033643	0	0	0	0	0	18.0453	1	1	0	0	2
000665	2021	4.77893	0	0	0	0.261007	0	0.49367	0.706713	0.050468	0	0	0	0	0	18.0577	1	1	0	0	2
000665	2022	4.78597	0	0	0	0.273136	0	0.485551	0.705546	0.049379	0	0	0	0	0	18.2282	1	1	0	0	2
000667	2017	5.67678	0	0	0	0.769383	0	0.564867	2.13162	0.118601	0	0	0	0	0	0	1	0	0	0	3
000667	2018	5.09513	0	0	0	0.843987	0	0.662576	1.5511	0.087065	0	0	0	0	0	15.6915	1	0	0	0	3
000667	2019	5.44914	0	0	0	2.0137	0	0.736813	1.41338	0.09005	0	0	0	0	0	17.0704	1	0	0	0	3
000667	2020	5.53436	0	0	0	1.18722	0	0.758338	1.52879	0.078369	0	0	0	0	0	15.788	1	1	0	0	3
000667	2021	5.2156	0	0	0	2.75468	0	0.856167	1.05562	0.049175	0	0	0	0	0	15.5495	1	1	0	0	3
000667	2022	5.57955	0	0	0	2.40221	0	0.911622	0.849858	0.014755	0	0	0	0	0	16.1724	1	1	0	0	3
000668	2017	2.89853	0	0	0	2.37772	0	0.691801	2.7629	0.038566	0	0	0	0	0	0	1	0	0	0	2
000668	2018	2.86411	0	0	0	2.64869	0	0.659968	1.40153	0.096257	0	0	0	0	0	0	1	0	0	0	2
000668	2019	3.2988	0	0	0	5.87391	0	0.594564	1.68574	0.069848	0	0	0	0	0	0	1	0	0	0	2
000668	2020	2.0544	0	0	0	3.09167	0	0.602217	1.51377	0.009953	0	0	0	0	0	0	1	1	0	0	2
000668	2021	2.65856	0	0	0	2.86386	0	0.516526	1.62701	0.080559	0	0	0	0	0	0	1	1	0	0	2
000668	2022	3.50008	0	0	0	3.84637	0	0.435911	1.38879	0.007408	0	0	0	0	0	0	1	1	0	0	2
000671	2017	7.78136	0	0	0	0.345793	1	0.856649	1.69444	0.153787	0	0	0	0	0	0	0	0	0	0	1
000671	2018	8.2082	0	0	0	0.34833	1	0.844228	1.50075	0.123185	0	0	0	0	0	0	0	0	0	0	1
000671	2019	8.2706	0	0	0	0.359231	1	0.834503	1.54165	0.119299	0	0	0	0	0	0	0	0	0	0	1
000671	2020	8.52636	0	0	0	0.392397	1	0.8318	1.3827	0.115	0	0	0	0	0	18.0162	0	0	0	0	1
000671	2021	7.66734	0	0	0	0.36959	1	0.882462	1.13136	0.037538	0	0	0	0	0	18.2053	0	0	0	0	1
000671	2022	7.69143	0	0	0	0.492749	0	0.911622	0.989435	0.018009	0	0	0	0	0	17.4361	0	0	0	0	1
000672	2017	5.67522	1	0	0	0.983242	1	0.607327	0.762301	0.031016	0	0	0	0	0	15.1224	1	0	1	0	3
000672	2018	5.87963	1	0	0	0.984442	1	0.490646	1.0929	0.065293	1	0	0	0	0	17.3886	1	0	1	0	3
000672	2019	6.16409	1	0	0	0.929971	1	0.41616	1.31793	0.211565	0	1	0	0	0	17.8662	1	0	1	0	3
000672	2020	5.92344	1	1	0	0.91875	1	0.366158	1.48804	0.143167	0	0	1	0	0	18.093	1	1	1	1	3
000672	2021	6.17598	1	1	0	0.967594	1	0.402857	1.36647	0.170831	0	0	0	1	0	19.0122	1	1	1	1	3
000672	2022	5.9889	1	1	0	0.991037	1	0.433459	1.15362	0.110737	0	0	0	0	1	19.1272	1	1	1	1	3
000676	2017	5.98659	0	0	0	1.19373	0	0.280641	2.55175	0.074658	0	0	0	0	0	18.3837	0	0	0	0	2
000676	2018	6.24589	0	0	0	1.28352	0	0.256617	2.16807	0.134765	0	0	0	0	0	18.636	0	0	0	0	2
000676	2019	6.53243	0	0	0	1.59759	0	0.28118	1.96368	0.074727	0	0	0	0	0	18.9352	0	0	0	0	2
000676	2020	6.50785	0	0	0	1.47722	0	0.388394	1.92802	0.179717	0	0	0	0	0	18.9135	0	0	0	0	2
000676	2021	5.75605	0	0	0	1.57778	0	0.25002	2.47928	0.146411	0	0	0	0	0	18.5804	0	0	0	0	2
000676	2022	4.9177	0	0	0	1.66953	0	0.175884	3.74006	0.202679	0	0	0	0	0	18.5504	0	0	0	0	2
000677	2017	3.69241	0	0	0	1.51505	0	0.229517	1.83612	0.011418	0	0	0	0	0	16.8533	0	0	0	0	1
000677	2018	3.75904	0	0	0	1.65712	0	0.246866	1.66556	0.025177	0	0	0	0	0	17.0408	0	0	0	0	1
000677	2019	3.85021	0	0	0	1.63258	0	0.218258	2.19871	0.078495	0	0	0	0	0	15.4426	0	0	0	0	1
000677	2020	3.66234	0	0	0	1.64184	0	0.202091	2.64883	0.12576	0	0	0	0	0	15.9637	0	0	0	0	1
000677	2021	4.15362	0	0	0	1.39039	0	0.207755	3.28902	0.170952	0	0	0	0	0	14.3756	0	0	0	0	1
000677	2022	3.91672	0	0	0	1.66307	0	0.189322	3.86939	0.234668	0	0	0	0	0	16.2817	0	0	0	0	1
000678	2017	4.70076	0	0	0	0.959149	0	0.527887	0.920515	0.031353	0	0	0	0	0	17.7258	0	0	0	0	2
000678	2018	4.54809	0	0	0	0.991132	0	0.543568	0.901868	0.062806	0	0	0	0	0	17.8216	0	0	0	0	2
000678	2019	4.2938	0	0	0	0.97624	0	0.529874	0.847101	0.055777	0	0	0	0	0	17.4392	0	0	0	0	2
000678	2020	4.30275	0	0	0	1.07132	0	0.556464	0.850974	0.035414	0	0	0	0	0	17.5025	0	0	0	0	2
000678	2021	4.36013	0	0	0	1	0	0.552536	0.828679	0.054742	0	0	0	0	0	17.5519	0	0	0	0	2
000678	2022	4.17242	0	0	0	1.12525	0	0.59718	0.780517	0.047808	0	0	0	0	0	17.4719	0	0	0	0	2
000680	2017	6.143	0	0	0.2762	4.64983	0	0.621864	1.26347	0.071825	0	0	0	0	0	0	0	0	0	0	1
000680	2018	6.28489	0	0	0.2937	5.88577	0	0.608086	1.29622	0.100515	0	0	0	0	0	19.2477	0	0	0	0	1
000680	2019	5.93792	0	0	0.2937	5.83897	0	0.584022	1.07148	0.121176	0	0	0	0	0	19.2541	0	0	0	0	1
000680	2020	6.0665	0	0	0.2937	6.61486	0	0.606005	1.25747	0.134985	0	0	0	0	0	19.3432	0	0	0	0	1
000680	2021	6.27866	0	0	0.4002	1.32351	0	0.562697	1.43856	0.184263	0	0	0	0	0	19.6441	0	0	0	0	1
000680	2022	6.26779	0	0	0.4004	1.30695	0	0.550523	1.38	0.141676	0	0	0	0	0	19.803	0	0	0	0	1
000681	2017	4.09694	0	0	0.0184	0.286946	0	0.364926	1.09757	0.092696	0	0	0	0	0	17.7308	0	0	0	0	1
000681	2018	4.08337	0	0	0	0.304178	0	0.312123	1.18129	0.096475	0	0	0	0	0	17.987	0	0	0	0	1
000681	2019	3.83788	0	0	0	0.308347	0	0.253447	1.06193	0.061991	0	0	0	0	0	18.0707	0	0	0	0	1
000681	2020	3.59224	0	0	0	0.323478	0	0.215325	1.06579	0.06442	0	0	0	0	0	18.2631	0	0	0	0	1
000681	2021	3.54088	0	0	0	0.345279	0	0.174475	1.30011	0.079876	0	0	0	0	0	18.5066	0	0	0	0	1
000681	2022	3.56049	0	0	0	0.399365	0	0.133572	1.65944	0.059304	0	0	0	0	0	18.499	0	0	0	0	1
000682	2017	5.15671	0	0	0	4.39644	0	0.341871	2.49135	0.293711	0	0	0	0	0	19.0004	0	0	0	0	1
000682	2018	5.29712	0	0	0.2758	1.5878	0	0.363459	2.37143	0.291828	0	0	0	0	0	19.2081	0	0	0	0	1
000682	2019	5.30669	0	0	0.2758	1.77821	0	0.431899	2.02756	0.304581	0	0	0	0	0	19.4152	0	0	0	0	1
000682	2020	5.3327	0	0	0.2758	1.75557	0	0.448873	1.93602	0.283589	0	0	0	0	0	19.5956	0	0	0	0	1
000682	2021	5.48605	0	0	0	1.32405	0	0.477879	1.77212	0.249029	0	0	0	0	0	19.7642	0	0	0	0	1
000682	2022	5.63399	0	0	0	0.915063	0	0.522958	1.6209	0.231532	0	0	0	0	0	19.9332	0	0	0	0	1
000683	2017	6.56009	1	0	0	1.89432	0	0.522167	0.593196	0.098392	0	0	0	0	0	18.6036	0	0	0	0	2
000683	2018	6.30642	1	0	0	2.61684	0	0.502393	0.622636	0.062859	1	0	0	0	0	18.6828	0	0	0	0	2
000683	2019	6.09976	1	0	0	2.12639	0	0.483047	0.66708	0.069912	0	1	0	0	0	18.6684	0	0	0	0	2
000683	2020	6.15406	1	1	0	2.3617	0	0.479072	0.488834	0.050651	0	0	1	0	0	18.629	0	0	0	0	2
000683	2021	6.52284	1	1	0	2.2823	0	0.348293	0.993659	0.147264	0	0	0	1	0	18.8687	0	0	0	0	2
000683	2022	6.29066	1	1	0	2.41543	0	0.440122	0.847064	0.062178	0	0	0	0	1	18.9127	0	0	0	0	2
000685	2017	4.62695	0	0	0.4798	2.57957	0	0.227687	0.764258	0.05841	0	0	0	0	0	0	0	0	0	0	1
000685	2018	4.86659	0	0	0.4798	2.5699	0	0.265539	0.659807	0.091396	0	0	0	0	0	0	1	0	0	0	1
000685	2019	4.9716	0	0	0.4798	2.40501	0	0.29566	0.693824	0.059697	0	0	0	0	0	17.328	1	0	0	0	1
000685	2020	4.88257	0	0	0.4798	2.44422	0	0.311107	0.706584	0.079323	0	0	0	0	0	18.048	0	0	0	0	1
000685	2021	4.95075	0	0	0.4798	2.48859	0	0.313185	0.838129	0.104746	0	0	0	0	0	18.009	0	0	0	0	1
000685	2022	5.22929	0	0	0.483	3.06861	0	0.374046	0.6277	0.08004	0	0	0	0	0	18.4803	0	0	0	0	1
000688	2017	4.38917	1	0	0	1.15988	0	0.077885	6.44946	0.319831	0	0	0	0	0	0	0	0	0	0	3
000688	2018	4.41613	1	0	0	1.11568	0	0.10764	4.23676	0.121242	1	0	0	0	0	0	0	0	0	0	3
000688	2019	4.18295	1	0	0	1.12982	0	0.200244	1.29897	0.179033	0	1	0	0	0	0	0	0	0	0	3
000688	2020	4.02628	1	1	0	0.973866	0	0.32235	3.36199	0.229669	0	0	1	0	0	0	0	0	0	0	3
000688	2021	4.62497	1	1	0	1.05672	0	0.451402	0.366502	0.032648	0	0	0	1	0	0	0	0	0	0	3
000688	2022	4.36348	1	1	0	1.06457	0	0.584008	0.265124	0.018793	0	0	0	0	1	0	0	0	0	0	3
000690	2017	5.174	1	0	0	0.734956	0	0.512	3.26264	0.123169	0	0	0	0	0	16.3479	1	0	1	0	1
000690	2018	5.4805	1	0	0	0.725295	0	0.589695	1.15845	0.157177	1	0	0	0	0	0	1	0	1	0	1
000690	2019	5.83885	1	0	0	0.717489	0	0.499557	1.37646	0.149665	0	1	0	0	0	0	1	0	1	0	1
000690	2020	6.08116	1	1	0	0.721696	0	0.435297	1.97024	0.214516	0	0	1	0	0	0	1	1	1	1	1
000690	2021	6.2331	1	1	0	1.10345	0	0.43223	1.72836	0.23417	0	0	0	1	0	0	1	1	1	1	1
000690	2022	6.23884	1	1	0	0.950683	0	0.438299	1.95905	0.293688	0	0	0	0	1	0	1	1	1	1	1
000691	2017	2.0544	1	0	0	0.334003	0	0.652226	1.80711	0.09867	0	0	0	0	0	0	1	0	1	0	1
000691	2018	2.0544	1	0	0	0.396106	1	0.502493	1.83338	0.014157	1	0	0	0	0	0	1	0	1	0	1
000691	2019	2.0544	1	0	0	0.386284	1	0.633814	1.45182	0.049683	0	1	0	0	0	0	1	0	1	0	1
000691	2020	2.82336	1	1	0	0.469851	0	0.681288	0.497324	0.022316	0	0	1	0	0	15.9554	1	1	1	1	1
000691	2021	3.37478	1	1	0	0.797647	0	0.590073	0.603207	0.034612	0	0	0	1	0	16.6135	1	1	1	1	1
000691	2022	3.31968	1	1	0	0.719506	0	0.552619	0.642105	0.044187	0	0	0	0	1	16.5333	1	1	1	1	1
000692	2017	4.83163	1	0	0	7.42072	0	0.758328	0.616581	0.077162	0	0	0	0	0	0	0	0	0	0	1
000692	2018	4.84701	1	0	0	8.64532	0	0.759505	0.613531	0.066223	1	0	0	0	0	0	0	0	0	0	1
000692	2019	4.68464	1	0	0	8.05046	0	0.781216	0.513107	0.02459	0	1	0	0	0	0	0	0	0	0	1
000692	2020	4.63397	1	1	0	5.71661	0	0.911622	0.41271	0.026892	0	0	1	0	0	0	0	0	0	0	1
000692	2021	4.64779	1	1	0	7.43644	0	0.911622	0.45042	0.043616	0	0	0	1	0	0	0	0	0	0	1
000692	2022	4.61992	1	1	0	6.17078	0	0.911622	0.331571	0.136312	0	0	0	0	1	0	0	0	0	0	1
000695	2017	4.18094	0	0	0	1.10229	0	0.717868	0.70528	0.072658	0	0	0	0	0	0	1	0	0	0	1
000695	2018	4.15933	0	0	0	1.05664	0	0.377041	2.51793	0.238062	0	0	0	0	0	16.5809	0	0	0	0	1
000695	2019	3.62648	0	0	0	1.21183	0	0.403351	2.00971	0.097171	0	0	0	0	0	16.7736	0	0	0	0	1
000695	2020	3.44755	0	0	0	1.51607	0	0.456221	1.53155	0.043608	0	0	0	0	0	16.4699	0	0	0	0	1
000695	2021	3.26247	0	0	0	1.42288	0	0.490284	1.13106	0.027094	0	0	0	0	0	16.7538	0	0	0	0	1
000695	2022	3.09406	0	0	0	0.940734	0	0.600243	0.858834	0.016434	0	0	0	0	0	16.6702	0	0	0	0	1
000697	2017	4.0165	0	0	0	3.05448	1	0.702266	0.440222	0.176818	0	0	0	0	0	18.5831	0	0	0	0	3
000697	2018	4.63623	0	0	0.1666	0.93547	1	0.410005	0.635881	0.049172	0	0	0	0	0	18.6473	0	0	0	0	3
000697	2019	4.7361	0	0	0	0.721519	1	0.583251	0.49492	0.020625	0	0	0	0	0	16.5313	0	0	0	0	3
000697	2020	4.24086	0	0	0	0.772802	1	0.697896	0.380178	0.03359	0	0	0	0	0	15.7713	0	0	0	0	3
000697	2021	3.99448	0	0	0	0.766504	0	0.870669	0.357347	0.033618	0	0	0	0	0	15.9976	0	0	0	0	3
000697	2022	4.1688	0	0	0	0.70807	0	0.911622	0.269272	0.015085	0	0	0	0	0	16.5421	0	0	0	0	3
000698	2017	6.66008	1	0	0.4723	1.18525	0	0.555087	0.744862	0.157209	0	0	0	0	0	18.763	0	0	0	0	1
000698	2018	6.5996	1	0	0.2668	1.20126	0	0.52887	0.863931	0.107912	1	0	0	0	0	18.8059	0	0	0	0	1
000698	2019	6.51441	1	0	0.2668	1.20669	1	0.618969	0.775827	0.171691	0	1	0	0	0	18.8317	0	0	0	0	1
000698	2020	6.26312	1	1	0.2668	1.19749	1	0.629685	0.87153	0.138407	0	0	1	0	0	19.0369	0	0	0	0	1
000698	2021	6.34478	1	1	0.2668	1.0993	1	0.612214	0.952708	0.107943	0	0	0	1	0	19.2298	0	0	0	0	1
000698	2022	5.76834	1	1	0.2668	1.11028	1	0.705348	0.931447	0.138776	0	0	0	0	1	19.1249	0	0	0	0	1
000700	2017	5.68256	0	0	0	8.24688	1	0.64302	0.746852	0.083257	0	0	0	0	0	18.9336	0	0	0	0	1
000700	2018	5.71167	0	0	0	3.58158	1	0.685327	0.730268	0.066865	0	0	0	0	0	19.0883	0	0	0	0	1
000700	2019	5.76793	0	0	0	3.36278	1	0.696701	0.83514	0.066131	0	0	0	0	0	19.1584	0	0	0	0	1
000700	2020	5.79045	0	0	0	3.85544	1	0.670059	0.820003	0.067315	0	0	0	0	0	19.167	0	0	0	0	1
000700	2021	6.07584	0	0	0	13.2343	1	0.722761	0.8364	0.055564	0	0	0	0	0	19.4322	0	0	0	0	1
000700	2022	5.96066	0	0	0	11.4697	1	0.680045	0.901288	0.105368	0	0	0	0	0	19.1792	0	0	0	0	1
000701	2017	8.15238	0	0	0.1338	0.771654	0	0.646789	1.204	0.142622	0	0	0	0	0	17.9338	0	0	0	0	1
000701	2018	8.39039	0	0	0.1338	0.782895	0	0.691093	1.18165	0.155805	0	0	0	0	0	18.1265	0	0	0	0	1
000701	2019	8.55637	0	0	0	0.832168	0	0.844306	1.0447	0.143757	0	0	0	0	0	18.1152	0	0	0	0	1
000701	2020	8.41089	0	0	0	4.05278	0	0.830433	1.09024	0.083201	0	0	0	0	0	17.9595	0	0	0	0	1
000701	2021	8.73731	0	0	0.45	5.72519	0	0.77795	1.05656	0.166335	0	0	0	0	0	18.121	0	0	0	0	1
000701	2022	8.52936	0	0	0.4295	5.89163	0	0.772323	1.05662	0.19268	0	0	0	0	0	17.8069	0	0	0	0	1
000702	2017	4.53404	0	0	0	1.88099	0	0.328778	1.38739	0.08854	0	0	0	0	0	16.8176	1	0	0	0	2
000702	2018	4.41338	0	0	0	1.36576	0	0.273323	1.80064	0.09887	0	0	0	0	0	16.7734	1	0	0	0	2
000702	2019	4.24028	0	0	0	1.9242	0	0.176657	2.44448	0.143426	0	0	0	0	0	16.5524	0	0	0	0	2
000702	2020	4.0923	0	0	0	2.19284	0	0.328064	1.46286	0.066571	0	0	0	0	0	16.4882	0	0	0	0	2
000702	2021	4.43469	0	0	0	1.8303	0	0.691089	0.670878	0.110151	0	0	0	0	0	16.2399	0	0	0	0	2
000702	2022	4.05729	0	0	0	0.741667	0	0.852813	0.52956	0.06138	0	0	0	0	0	16.2425	0	0	0	0	2
000703	2017	8.45016	0	0	0	1.9805	0	0.523542	0.654411	0.098333	0	0	0	0	0	0	0	0	0	0	1
000703	2018	8.60201	0	0	0	1.70966	0	0.626552	0.694389	0.109418	0	0	0	0	0	19.4485	0	0	0	0	1
000703	2019	8.47392	0	0	0	1.71012	0	0.659003	0.702367	0.052481	0	0	0	0	0	20.0226	0	0	0	0	1
000703	2020	8.4462	0	0	0	1.66776	1	0.671666	0.706814	0.077892	0	0	0	0	0	19.7005	0	0	0	0	1
000703	2021	8.90207	0	0	0	1.7695	1	0.687915	0.736936	0.097062	0	0	0	0	0	20.354	0	0	0	0	1
000703	2022	9.03085	0	0	0	1.87575	1	0.708318	0.747407	0.115519	0	0	0	0	0	20.3496	0	0	0	0	1
000705	2017	5.10293	0	0	0.1994	2.01618	0	0.322559	1.78445	0.109078	0	0	0	0	0	17.0252	1	0	0	0	1
000705	2018	5.28079	0	0	0.1994	1.86704	0	0.319304	1.88229	0.095943	0	0	0	0	0	17.4471	1	0	0	0	1
000705	2019	5.25696	0	0	0.202	1.77661	1	0.338722	2.19169	0.108705	0	0	0	0	0	17.3081	0	0	0	0	1
000705	2020	5.28701	0	0	0.2493	2.29558	0	0.347719	2.1255	0.183493	0	0	0	0	0	17.1019	0	0	0	0	1
000705	2021	5.25723	0	0	0.2493	2.04344	0	0.373192	2.0789	0.133376	0	0	0	0	0	17.3128	0	0	0	0	1
000705	2022	5.4081	0	0	0.2493	3.15171	0	0.397322	1.92674	0.132263	0	0	0	0	0	17.5869	0	0	0	0	1
000708	2017	6.48442	1	0	0	0.834494	0	0.387679	1.59491	0.179123	0	0	0	0	0	19.6946	0	0	0	0	2
000708	2018	6.70704	1	0	0	0.855226	0	0.426451	1.65661	0.252442	1	0	0	0	0	20.1487	0	0	0	0	2
000708	2019	8.33693	1	0	0	3.74875	0	0.651766	0.77785	0.076289	0	1	0	0	0	21.7478	0	0	0	0	2
000708	2020	8.41448	1	1	0	3.75814	0	0.633461	0.845073	0.107661	0	0	1	0	0	21.719	0	0	0	0	2
000708	2021	8.54102	1	1	0	4.00908	0	0.61158	0.854054	0.08237	0	0	0	1	0	21.9724	0	0	0	0	2
000708	2022	8.59114	1	1	0	4.42512	0	0.598595	1.00377	0.095985	0	0	0	0	1	22.0715	0	0	0	0	2
000709	2017	8.958	1	0	0	1.62163	0	0.749358	0.461263	0.047039	0	0	0	0	0	21.4296	0	0	0	0	1
000709	2018	9.04481	1	0	0	1.49981	0	0.717593	0.513256	0.083597	1	0	0	0	0	21.9318	0	0	0	0	1
000709	2019	8.91127	1	0	0	1.46066	0	0.722388	0.520586	0.053073	0	1	0	0	0	21.9132	0	0	0	0	1
000709	2020	8.67108	1	1	0	1.30134	0	0.749499	0.459948	0.057556	0	0	1	0	0	21.7603	0	0	0	0	1
000709	2021	8.9717	1	1	0	1.38965	0	0.749848	0.496591	0.099173	0	0	0	1	0	22.0318	0	0	0	0	1
000709	2022	8.87021	1	1	0	1.48184	0	0.737564	0.476206	0.078343	0	0	0	0	1	21.8426	0	0	0	0	1
000710	2017	4.34994	0	0	0	0.24557	0	0.136147	4.63061	0.227871	0	0	0	0	0	17.511	0	0	0	0	3
000710	2018	4.58143	0	0	0	0.244209	0	0.108208	6.02184	0.1945	0	0	0	0	0	18.3522	0	0	0	0	3
000710	2019	4.57229	0	0	0	0.256226	0	0.23521	4.11945	0.133576	0	0	0	0	0	18.6364	0	0	0	0	3
000710	2020	4.44558	0	0	0	0.301171	0	0.253246	3.60881	0.193559	0	0	0	0	0	18.6781	0	0	0	0	3
000710	2021	4.41668	0	0	0	0.313068	1	0.282983	2.48066	0.118369	0	0	0	0	0	18.7079	0	0	0	0	3
000710	2022	4.20916	0	0	0	0.416024	1	0.272281	2.45043	0.099435	0	0	0	0	0	18.6258	0	0	0	0	3
000711	2017	4.75275	0	0	0	0.433081	0	0.500426	1.28679	0.111463	0	0	0	0	0	16.7048	0	0	0	0	2
000711	2018	5.01299	0	0	0	0.440824	0	0.59171	1.23138	0.031574	0	0	0	0	0	17.9575	0	0	0	0	2
000711	2019	4.79697	0	0	0	0.35414	0	0.564838	1.19178	0.012536	0	0	0	0	0	17.6348	0	0	0	0	2
000711	2020	4.13995	0	0	0	0.37729	0	0.726552	0.995366	0.017749	0	0	0	0	0	17.1437	0	0	0	0	2
000711	2021	3.72079	0	0	0	0.579167	0	0.870654	0.799563	0.007408	0	0	0	0	0	17.4782	0	0	0	0	2
000711	2022	2.47538	0	0	0	0.515152	1	0.911622	0.643052	0.007408	0	0	0	0	0	17.3209	0	0	0	0	2
000713	2017	4.54975	0	0	0	5.99473	0	0.371378	1.58371	0.025748	0	0	0	0	0	17.3761	0	0	0	0	2
000713	2018	4.81777	0	0	0	3.54943	0	0.335258	1.8695	0.049021	0	0	0	0	0	17.6143	0	0	0	0	2
000713	2019	5.0416	0	0	0.0244	3.40793	0	0.328171	1.97822	0.050239	0	0	0	0	0	17.8567	0	0	0	0	2
000713	2020	4.93158	0	0	0	3.60543	0	0.332118	1.87424	0.026891	0	0	0	0	0	18.0846	0	0	0	0	2
000713	2021	4.98883	0	0	0	4.02755	0	0.284333	2.0569	0.040793	0	0	0	0	0	18.0649	0	0	0	0	2
000713	2022	5.01982	0	0	0	6.81585	0	0.307714	1.95694	0.05878	0	0	0	0	0	18.3027	0	0	0	0	2
000715	2017	5.17318	0	0	0	0.91911	1	0.40653	1.51242	0.390461	0	0	0	0	0	0	0	0	0	0	1
000715	2018	5.13776	0	0	0	0.988902	1	0.379362	1.70788	0.36155	0	0	0	0	0	0	1	0	0	0	1
000715	2019	5.06193	0	0	0	0.983581	0	0.355108	1.74795	0.197264	0	0	0	0	0	0	1	0	0	0	1
000715	2020	3.94537	0	0	0	1.01028	0	0.334903	1.87886	0.488567	0	0	0	0	0	0	0	0	0	0	1
000715	2021	3.88605	0	0	0	1.14073	0	0.321261	2.11579	0.46461	0	0	0	0	0	0	0	0	0	0	1
000715	2022	3.58147	0	0	0	0.344487	0	0.277346	2.53221	0.419913	0	0	0	0	0	0	0	0	0	0	1
000716	2017	5.20636	0	0	0	2.56065	0	0.461259	1.28619	0.073688	0	0	0	0	0	16.9109	1	0	0	0	1
000716	2018	5.52635	0	0	0	1.61522	0	0.476286	1.06774	0.076553	0	0	0	0	0	15.7037	0	0	0	0	1
000716	2019	5.66138	0	0	0	1.66739	0	0.464141	1.19274	0.025525	0	0	0	0	0	15.2646	0	0	0	0	1
000716	2020	5.36754	0	0	0	1.91022	0	0.468068	1.00099	0.022861	0	0	0	0	0	15.1573	0	0	0	0	1
000716	2021	5.45224	0	0	0	1.99349	0	0.477292	1.12817	0.057617	0	0	0	0	0	16.3969	0	0	0	0	1
000716	2022	5.10776	0	0	0	2.3265	0	0.460487	0.899465	0.04443	0	0	0	0	0	14.884	0	0	0	0	1
000717	2017	7.44085	1	0	0	14.9859	0	0.793792	0.3944	0.075513	0	0	0	0	0	19.839	0	0	0	0	1
000717	2018	7.48959	1	0	0	11.5326	0	0.623936	0.526523	0.090676	1	0	0	0	0	20.9995	0	0	0	0	1
000717	2019	7.45323	1	0	0	10.7825	0	0.534179	0.608313	0.092089	0	1	0	0	0	20.7503	0	0	0	0	1
000717	2020	7.55555	1	1	0	8.1365	0	0.46439	0.651507	0.085717	0	0	1	0	0	20.7925	0	0	0	0	1
000717	2021	7.86523	1	1	0	6.48533	0	0.468118	0.704127	0.127033	0	0	0	1	0	21.0807	0	0	0	0	1
000717	2022	7.64993	1	1	0	6.67718	0	0.543479	0.512918	0.034188	0	0	0	0	1	20.9867	0	0	0	0	1
000718	2017	5.99741	0	0	0	0.519465	1	0.540393	1.74066	0.125711	0	0	0	0	0	0	1	0	0	0	2
000718	2018	5.26482	0	0	0	0.518227	1	0.529465	1.91006	0.148862	0	0	0	0	0	0	1	0	0	0	2
000718	2019	5.41389	0	0	0	0.585183	1	0.526626	1.95064	0.091574	0	0	0	0	0	0	1	0	0	0	2
000718	2020	5.54353	0	0	0	0.496508	1	0.455319	1.98538	0.041401	0	0	0	0	0	0	1	1	0	0	2
000718	2021	5.05875	0	0	0	0.654028	1	0.411897	2.4802	0.014511	0	0	0	0	0	0	1	1	0	0	2
000718	2022	4.77136	0	0	0	0.434211	1	0.364664	2.42113	0.048872	0	0	0	0	0	0	1	1	0	0	2
000719	2017	6.30806	0	0	0.7402	9.20406	0	0.341727	2.18407	0.334623	0	0	0	0	0	0	1	0	0	0	2
000719	2018	6.34745	0	0	0.6296	2.65654	0	0.326794	2.22406	0.316863	0	0	0	0	0	15.4165	1	0	0	0	2
000719	2019	6.32817	0	0	0.6296	2.95171	0	0.323724	2.22574	0.230497	0	0	0	0	0	16.9057	1	0	0	0	2
000719	2020	6.29049	0	0	0.6296	3.03861	0	0.342158	1.8705	0.198727	0	0	0	0	0	17.2488	1	1	0	0	2
000719	2021	6.23465	0	0	0.6003	2.7361	0	0.361004	1.75994	0.109722	0	0	0	0	0	17.1417	1	1	0	0	2
000719	2022	6.212	0	0	0.6003	2.75115	0	0.374227	1.56967	0.098549	0	0	0	0	0	17.0024	1	1	0	0	2
000721	2017	3.58648	0	0	0	1.24792	0	0.378235	1.60322	0.34856	0	0	0	0	0	0	0	0	0	0	3
000721	2018	3.48823	0	0	0	1.315	0	0.473514	1.03954	0.296317	0	0	0	0	0	0	0	0	0	0	3
000721	2019	3.43239	0	0	0	1.34785	1	0.437833	0.725838	0.193598	0	0	0	0	0	0	0	0	0	0	3
000721	2020	3.13487	0	0	0	1.42451	1	0.498944	0.69339	0.21723	0	0	0	0	0	0	0	0	0	0	3
000721	2021	3.31699	0	0	0	1.37877	0	0.703131	0.265124	0.031263	0	0	0	0	0	0	0	0	0	0	3
000721	2022	3.3218	0	0	0.3096	2.13223	0	0.662919	0.265124	0.05094	0	0	0	0	0	0	0	0	0	0	3
000722	2017	2.80417	1	0	0	2.61031	0	0.068495	12.1195	0.206843	0	0	0	0	0	0	1	0	1	0	2
000722	2018	2.92727	1	0	0	3.24369	0	0.07027	12.1192	0.051131	1	0	0	0	0	0	1	0	1	0	2
000722	2019	2.69539	1	0	0	3.22278	0	0.061414	13.9285	0.196011	0	1	0	0	0	0	1	0	1	0	2
000722	2020	2.94419	1	1	0	3.17278	0	0.072166	11.3571	0.056409	0	0	1	0	0	15.9009	0	0	0	0	2
000722	2021	3.3342	1	1	0	3.1049	0	0.061414	10.4367	0.042451	0	0	0	1	0	15.9725	0	0	0	0	2
000722	2022	3.15506	1	1	0	4.53528	0	0.061414	7.04672	0.060239	0	0	0	0	1	16.0102	0	0	0	0	2
000723	2017	6.78494	1	0	0	12.0389	0	0.391882	1.16136	0.032617	0	0	0	0	0	15.7614	1	0	1	0	1
000723	2018	6.79853	1	0	0	19.8889	0	0.566621	0.77664	0.016415	1	0	0	0	0	16.9271	1	0	1	0	1
000723	2019	6.66661	1	0	0	3.15102	0	0.527545	0.748239	0.022869	0	1	0	0	0	17.0086	1	0	1	0	1
000723	2020	6.64546	1	1	0	7.39973	0	0.555294	0.621776	0.03029	0	0	1	0	0	17.2999	1	1	1	1	1
000723	2021	6.98578	1	1	0	5.30503	0	0.514204	0.516766	0.015028	0	0	0	1	0	19.4017	1	1	1	1	1
000723	2022	7.08957	1	1	0	2.5184	0	0.547611	0.795558	0.051627	0	0	0	0	1	18.5345	1	1	1	1	1
000725	2017	8.66918	0	0	0	0.453592	0	0.592813	2.00619	0.187082	0	0	0	0	0	22.6652	0	0	0	0	1
000725	2018	8.73965	0	0	0	0.47771	0	0.604125	1.60205	0.142588	0	0	0	0	0	22.7026	0	0	0	0	1
000725	2019	8.78975	0	0	0	0.473258	0	0.585627	1.33262	0.147675	0	0	0	0	0	22.8921	0	0	0	0	1
000725	2020	8.97729	0	0	0	0.632377	0	0.591291	1.22891	0.160433	0	0	0	0	0	22.9684	0	0	0	0	1
000725	2021	9.46743	0	0	0	0.768169	0	0.517767	1.55916	0.170378	0	0	0	0	0	23.0649	0	0	0	0	1
000725	2022	9.22856	0	0	0	0.751943	0	0.519601	1.66022	0.153084	0	0	0	0	0	23.0649	0	0	0	0	1
000726	2017	6.04176	0	0	0	0.624128	1	0.235536	1.65413	0.066529	0	0	0	0	0	19.6098	0	0	0	0	1
000726	2018	6.01671	0	0	0	0.551687	1	0.266844	1.46831	0.050783	0	0	0	0	0	19.4833	0	0	0	0	1
000726	2019	6.05106	0	0	0	0.576462	1	0.301725	1.32776	0.073919	0	0	0	0	0	19.5731	0	0	0	0	1
000726	2020	5.5914	0	0	0	0.739268	1	0.332915	2.68479	0.115131	0	0	0	0	0	19.2591	0	0	0	0	1
000726	2021	5.74057	0	0	0	0.78413	1	0.355742	2.61673	0.151688	0	0	0	0	0	19.3486	0	0	0	0	1
000726	2022	5.84547	0	0	0	0.778434	1	0.295346	2.99458	0.136535	0	0	0	0	0	19.4374	0	0	0	0	1
000729	2017	6.66469	0	0	0.5927	4.974	1	0.24434	1.42624	0.107458	0	0	0	0	0	19.3466	0	0	0	0	1
000729	2018	6.64638	0	0	0.5927	3.97232	1	0.222432	1.62803	0.109609	0	0	0	0	0	19.3332	0	0	0	0	1
000729	2019	6.52593	0	0	0.5927	3.95045	1	0.239321	1.67661	0.152496	0	0	0	0	0	19.4386	0	0	0	0	1
000729	2020	6.49158	0	0	0.5927	3.65838	0	0.249383	1.77686	0.094868	0	0	0	0	0	19.5258	0	0	0	0	1
000729	2021	6.42109	0	0	0.5927	4.6253	1	0.280513	1.75182	0.089916	0	0	0	0	0	19.5296	0	0	0	0	1
000729	2022	6.47491	0	0	0.5927	5.52454	0	0.310642	1.73407	0.070775	0	0	0	0	0	19.72	0	0	0	0	1
000731	2017	5.14157	1	0	0	1.10727	0	0.379162	1.22883	0.200946	0	0	0	0	0	14.4503	0	0	0	0	3
000731	2018	5.19193	1	0	0	0.790396	0	0.301836	1.69801	0.206571	1	0	0	0	0	14.3184	0	0	0	0	3
000731	2019	5.1327	1	0	0	0.553385	1	0.241189	1.94936	0.211376	0	1	0	0	0	14.5556	0	0	0	0	3
000731	2020	5.06324	1	1	0	0.873118	1	0.258321	2.16827	0.147601	0	0	1	0	0	15.6408	0	0	0	0	3
000731	2021	5.45246	1	1	0	1.17591	1	0.18259	3.24906	0.149446	0	0	0	1	0	15.9762	0	0	0	0	3
000731	2022	5.47949	1	1	0	1.12226	1	0.169799	4.08772	0.195403	0	0	0	0	1	16.0731	0	0	0	0	3
000733	2017	6.26746	0	0	0	5.81804	0	0.522398	2.04696	0.087816	0	0	0	0	0	19.2802	0	0	0	0	3
000733	2018	5.87228	0	0	0.0229	2.47297	0	0.509791	1.93661	0.115832	0	0	0	0	0	19.3385	0	0	0	0	3
000733	2019	5.432	0	0	0.0229	2.11969	0	0.386039	3.04633	0.151527	0	0	0	0	0	19.4584	0	0	0	0	3
000733	2020	5.48149	0	0	0	2.09276	0	0.3333	2.8664	0.102155	0	0	0	0	0	19.7377	0	0	0	0	3
000733	2021	5.66986	0	0	0	2.08339	0	0.331351	2.96086	0.147503	0	0	0	0	0	20.0188	0	0	0	0	3
000733	2022	6.00735	0	0	0	2.20135	0	0.28078	4.1461	0.128263	0	0	0	0	0	20.1783	0	0	0	0	3
000735	2017	4.47163	0	0	0	0.926486	0	0.405789	1.49107	0.110807	0	0	0	0	0	15.3635	1	0	0	0	1
000735	2018	4.29984	0	0	0	1.85097	0	0.352215	1.66943	0.059691	0	0	0	0	0	15.3876	1	0	0	0	1
000735	2019	4.21538	0	0	0	1.81953	0	0.357066	1.47299	0.037947	0	0	0	0	0	15.4869	1	0	0	0	1
000735	2020	4.95815	0	0	0	2.69921	0	0.490934	0.996146	0.025773	0	0	0	0	0	15.5079	1	1	0	0	1
000735	2021	4.61303	0	0	0	2.52802	1	0.613377	0.738775	0.059982	0	0	0	0	0	15.6496	1	1	0	0	1
000735	2022	4.97222	0	0	0	1.91508	1	0.619392	0.895917	0.046873	0	0	0	0	0	15.7629	1	1	0	0	1
000736	2017	6.03697	0	0	0	2.20331	0	0.867698	1.58553	0.113837	0	0	0	0	0	0	0	0	0	0	3
000736	2018	6.37099	0	0	0	2.2347	0	0.894843	1.43158	0.131282	0	0	0	0	0	0	0	0	0	0	3
000736	2019	6.81017	0	0	0	2.24789	1	0.868167	1.57568	0.133447	0	0	0	0	0	0	0	0	0	0	3
000736	2020	6.57473	0	0	0	1.96246	1	0.870432	2.17586	0.089445	0	0	0	0	0	0	0	0	0	0	3
000736	2021	6.66986	0	0	0	1.8198	0	0.873587	1.7009	0.075806	0	0	0	0	0	0	0	0	0	0	3
000736	2022	7.68633	0	0	0	3.4649	0	0.861324	1.75773	0.063228	0	0	0	0	0	15.3963	0	0	0	0	3
000738	2017	5.08819	0	0	0	0.536552	0	0.24138	3.32618	0.259635	0	0	0	0	0	18.4247	0	0	0	0	2
000738	2018	5.13014	0	0	0	0.551512	0	0.219198	2.99551	0.156186	0	0	0	0	0	18.4999	0	0	0	0	2
000738	2019	5.1893	0	0	0	0.556402	0	0.24671	3.10477	0.239455	0	0	0	0	0	18.7599	0	0	0	0	2
000738	2020	5.3376	0	0	0	0.608587	0	0.273949	3.48983	0.205136	0	0	0	0	0	18.7986	0	0	0	0	2
000738	2021	5.45407	0	0	0.3992	0.915705	0	0.246407	4.08225	0.200965	0	0	0	0	0	18.8387	0	0	0	0	2
000738	2022	5.52189	0	0	0.3512	0.89449	0	0.235813	4.223	0.233021	0	0	0	0	0	19.0345	0	0	0	0	2
000739	2017	5.95491	0	0	0	0.967089	1	0.464079	1.17754	0.076285	0	0	0	0	0	19.307	0	0	0	0	1
000739	2018	5.94311	0	0	0	0.963293	1	0.418463	1.39517	0.087183	0	0	0	0	0	19.4913	0	0	0	0	1
000739	2019	6.09674	0	0	0	0.84375	1	0.422317	1.54514	0.11009	0	0	0	0	0	19.6439	0	0	0	0	1
000739	2020	6.09456	0	0	0	0.844257	0	0.41417	1.69773	0.25677	0	0	0	0	0	19.6884	0	0	0	0	1
000739	2021	6.21903	0	0	0	0.861086	0	0.447798	1.52986	0.196343	0	0	0	0	0	19.9877	0	0	0	0	1
000739	2022	6.28527	0	0	0	0.817467	0	0.5407	1.29114	0.198218	0	0	0	0	0	20.097	0	0	0	0	1
000751	2017	6.18345	1	0	0	9.14341	0	0.428925	1.52526	0.069046	0	0	0	0	0	15.5324	0	0	0	0	1
000751	2018	6.27237	1	0	0	8.10653	0	0.47989	1.19979	0.026203	1	0	0	0	0	15.4726	0	0	0	0	1
000751	2019	6.24799	1	0	0	9.5121	0	0.426042	1.45277	0.044525	0	1	0	0	0	15.3692	0	0	0	0	1
000751	2020	5.93162	1	1	0	7.83721	0	0.463451	1.4518	0.054519	0	0	1	0	0	14.5287	0	0	0	0	1
000751	2021	7.2172	1	1	0	8.13448	0	0.644793	1.05781	0.056367	0	0	0	1	0	16.2924	0	0	0	0	1
000751	2022	6.92896	1	1	0	8.16263	0	0.635572	1.07251	0.070289	0	0	0	0	1	16.5328	0	0	0	0	1
000753	2017	5.21599	0	0	0.2609	1.66923	0	0.554079	1.45933	0.238648	0	0	0	0	0	11.7084	1	0	0	0	1
000753	2018	5.26045	0	0	0.2703	1.73158	0	0.527247	1.44524	0.202269	0	0	0	0	0	0	1	0	0	0	1
000753	2019	5.13223	0	0	0.2755	1.72727	0	0.558788	1.41646	0.227632	0	0	0	0	0	0	1	0	0	0	1
000753	2020	5.25823	0	0	0	1.613	0	0.637744	0.998784	0.123422	0	0	0	0	0	0	0	0	0	0	1
000753	2021	5.18005	0	0	0	1.69328	0	0.663041	0.87912	0.057504	0	0	0	0	0	0	0	0	0	0	1
000753	2022	5.05784	0	0	0	1.78342	0	0.679762	0.637782	0.052012	0	0	0	0	0	0	0	0	0	0	1
000756	2017	5.66577	0	0	0	0.812161	0	0.510879	1.34823	0.129486	0	0	0	0	0	18.8783	0	0	0	0	1
000756	2018	5.85956	0	0	0	0.854253	0	0.527302	0.99539	0.114848	0	0	0	0	0	19.0465	0	0	0	0	1
000756	2019	5.85132	0	0	0	0.81133	0	0.5167	0.977016	0.089749	0	0	0	0	0	19.2768	0	0	0	0	1
000756	2020	5.85209	0	0	0	0.773421	0	0.521879	1.12844	0.101871	0	0	0	0	0	19.5138	0	0	0	0	1
000756	2021	5.9116	0	0	0	0.843605	0	0.502028	1.10075	0.081341	0	0	0	0	0	19.6086	0	0	0	0	1
000756	2022	5.9947	0	0	0.0554	0.816169	0	0.473704	1.0945	0.122293	0	0	0	0	0	19.678	0	0	0	0	1
000757	2017	3.78515	0	0	0	2.80987	0	0.444176	2.04347	0.160658	0	0	0	0	0	16.3961	0	0	0	0	3
000757	2018	3.74699	0	0	0	2.84104	0	0.432746	1.56968	0.154844	0	0	0	0	0	16.8004	0	0	0	0	3
000757	2019	5.55257	0	0	0.1667	0.740819	0	0.461438	1.59322	0.193207	0	0	0	0	0	16.966	0	0	0	0	3
000757	2020	5.45693	0	0	0.231	0.588921	0	0.438354	1.64776	0.173022	0	0	0	0	0	16.8215	0	0	0	0	3
000757	2021	5.59422	0	0	0.1532	0.671096	0	0.367527	1.87373	0.162667	0	0	0	0	0	16.9807	0	0	0	0	3
000757	2022	5.24555	0	0	0.1208	0.748297	0	0.360818	1.91659	0.19957	0	0	0	0	0	17.2033	0	0	0	0	3
000758	2017	6.97601	1	0	0	3.09066	0	0.699863	1.2162	0.100185	0	0	0	0	0	17.1254	0	0	0	0	1
000758	2018	6.92158	1	0	0	2.61021	0	0.631172	1.39582	0.152955	1	0	0	0	0	15.6543	0	0	0	0	1
000758	2019	6.53633	1	0	0	2.63878	0	0.663049	1.05949	0.1493	0	1	0	0	0	15.6683	0	0	0	0	1
000758	2020	5.9819	1	1	0	2.64085	0	0.592976	1.33664	0.13356	0	0	1	0	0	15.7371	0	0	0	0	1
000758	2021	5.88963	1	1	0	4.48803	0	0.554778	1.85813	0.167794	0	0	0	1	0	16.0883	0	0	0	0	1
000758	2022	5.98517	1	1	0	6.56615	0	0.595757	1.09738	0.139062	0	0	0	0	1	17.0254	0	0	0	0	1
000759	2017	6.92337	0	0	0.2007	0.367784	0	0.581445	0.652912	0.137588	0	0	0	0	0	0	0	0	0	0	2
000759	2018	6.83231	0	0	0.2007	0.372011	0	0.546828	0.720716	0.154956	0	0	0	0	0	0	0	0	0	0	2
000759	2019	6.91342	0	0	0.2007	0.362536	0	0.611966	0.581567	0.102778	0	0	0	0	0	14.1811	0	0	0	0	2
000759	2020	6.65915	0	0	0.2007	0.353159	0	0.637535	0.58914	0.139518	0	0	0	0	0	14.1033	0	0	0	0	2
000759	2021	6.4828	0	0	0.2007	0.37284	0	0.747922	0.503643	0.09111	0	0	0	0	0	16.9136	0	0	0	0	2
000759	2022	6.50297	0	0	0.2007	0.620594	0	0.776038	0.549082	0.110724	0	0	0	0	0	17.4332	0	0	0	0	2
000761	2017	7.92401	1	0	0	25.0402	0	0.764294	0.776965	0.195523	0	0	0	0	0	21.0529	0	0	0	0	1
000761	2018	8.04046	1	0	0.0477	3.06505	0	0.670324	1.02133	0.197083	1	0	0	0	0	21.1259	0	0	0	0	1
000761	2019	8.05015	1	0	0	2.95243	0	0.67047	0.869539	0.221326	0	1	0	0	0	20.9756	0	0	0	0	1
000761	2020	7.85786	1	1	0	3.18219	0	0.668489	1.04381	0.141975	0	0	1	0	0	21.1557	0	0	0	0	1
000761	2021	8.28883	1	1	0	2.82923	0	0.58173	1.13994	0.114224	0	0	0	1	0	21.575	0	0	0	0	1
000761	2022	8.15697	1	1	0	2.86937	0	0.560832	0.806784	0.029393	0	0	0	0	1	21.3776	0	0	0	0	1
000762	2017	3.82007	1	0	0.2155	1.35302	0	0.164759	4.25447	0.467651	0	0	0	0	0	0	1	0	1	0	3
000762	2018	3.55049	1	0	0.2155	1.45368	0	0.14416	4.81789	0.444392	1	0	0	0	0	0	1	0	1	0	3
000762	2019	3.75154	1	0	0	1.38499	0	0.140264	5.7332	0.405759	0	1	0	0	0	0	1	0	1	0	3
000762	2020	3.15885	1	1	0	1.22873	0	0.114166	5.23152	0.369743	0	0	1	0	0	14.0438	1	1	1	1	3
000762	2021	3.64181	1	1	0	2.19493	0	0.09827	5.33274	0.323065	0	0	0	1	0	14.1322	1	1	1	1	3
000762	2022	4.73912	1	1	0	2.32036	0	0.459416	2.64371	0.25582	0	0	0	0	1	13.7965	1	1	1	1	3
000766	2017	4.61372	0	0	0	2.59278	0	0.228451	1.96053	0.063257	0	0	0	0	0	17.9164	1	0	0	0	2
000766	2018	4.83809	0	0	0	2.61342	0	0.208321	2.20765	0.052464	0	0	0	0	0	18.1239	1	0	0	0	2
000766	2019	4.79761	0	0	0	0.737962	0	0.432534	1.86449	0.059276	0	0	0	0	0	18.2906	0	0	0	0	2
000766	2020	4.13158	0	0	0	0.815008	0	0.536812	2.00263	0.083287	0	0	0	0	0	17.8745	0	0	0	0	2
000766	2021	4.49803	0	0	0	0.708444	0	0.495924	0.568018	0.043678	0	0	0	0	0	18.1481	0	0	0	0	2
000766	2022	4.37472	0	0	0	0.600122	0	0.494463	1.84319	0.050203	0	0	0	0	0	18.1014	0	0	0	0	2
000767	2017	6.54404	1	0	0.2745	0.682157	0	0.834438	0.581582	0.08509	0	0	0	0	0	0	0	0	0	0	2
000767	2018	6.62026	1	0	0.2887	0.716733	0	0.839973	0.564006	0.058409	1	0	0	0	0	12.355	0	0	0	0	2
000767	2019	6.62186	1	0	0.2943	0.730817	0	0.843162	0.450254	0.03488	0	1	0	0	0	12.1383	0	0	0	0	2
000767	2020	6.47675	1	1	0.2943	0.756361	0	0.848357	0.48192	0.028908	0	0	1	0	0	11.5797	0	0	0	0	2
000767	2021	6.7635	1	1	0.2943	0.788163	0	0.850727	0.581498	0.051699	0	0	0	1	0	16.8428	0	0	0	0	2
000767	2022	6.91954	1	1	0.2943	0.808294	0	0.829455	0.727665	0.109079	0	0	0	0	1	16.9345	0	0	0	0	2
000768	2017	7.5934	0	0	0	1.47755	0	0.566791	1.46078	0.155279	0	0	0	0	0	20.5189	0	0	0	0	3
000768	2018	7.63744	0	0	0	1.44786	0	0.596783	1.40519	0.181053	0	0	0	0	0	20.2566	0	0	0	0	3
000768	2019	7.64909	0	0	0	1.57443	0	0.659529	1.32864	0.137543	0	0	0	0	0	18.7057	0	0	0	0	3
000768	2020	7.56157	0	0	0	1.40886	0	0.738184	1.12912	0.228551	0	0	0	0	0	19.1832	0	0	0	0	3
000768	2021	7.45772	0	0	0	1.47129	0	0.781332	1.06933	0.091422	0	0	0	0	0	19.2836	0	0	0	0	3
000768	2022	7.6509	0	0	0	1.62884	0	0.803657	1.05059	0.320685	0	0	0	0	0	19.5484	0	0	0	0	3
000777	2017	4.17308	0	0	0	1.28275	0	0.377156	2.07782	0.109842	0	0	0	0	0	17.4909	0	0	0	0	1
000777	2018	4.33129	0	0	0	1.26912	0	0.398286	1.8252	0.112139	0	0	0	0	0	17.5607	0	0	0	0	1
000777	2019	4.27575	0	0	0	1.27909	0	0.391127	1.75827	0.098663	0	0	0	0	0	17.6157	0	0	0	0	1
000777	2020	4.19163	0	0	0	1.08082	0	0.374307	1.76753	0.045525	0	0	0	0	0	17.6839	0	0	0	0	1
000777	2021	4.40366	0	0	0	0.964712	0	0.432095	1.5832	0.102098	0	0	0	0	0	17.804	0	0	0	0	1
000777	2022	4.3052	0	0	0	1.28829	0	0.406039	1.71272	0.098486	0	0	0	0	0	17.9724	0	0	0	0	1
000778	2017	8.00228	1	0	0.3968	4.74453	0	0.579449	1.02904	0.103564	0	0	0	0	0	20.7076	0	0	0	0	1
000778	2018	7.91484	1	0	0.3996	3.74508	0	0.581242	1.05829	0.126322	1	0	0	0	0	20.7009	0	0	0	0	1
000778	2019	7.75108	1	0	0.3996	3.5207	0	0.548986	1.1359	0.149065	0	1	0	0	0	20.5342	0	0	0	0	1
000778	2020	7.74944	1	1	0.3996	3.93695	0	0.545879	1.12228	0.171825	0	0	1	0	0	20.741	0	0	0	0	1
000778	2021	7.91177	1	1	0.3996	4.4748	1	0.506583	1.15095	0.157761	0	0	0	1	0	20.9436	0	0	0	0	1
000778	2022	7.85061	1	1	0.3997	7.86811	0	0.506581	1.42196	0.170724	0	0	0	0	1	21.0794	0	0	0	0	1
000779	2017	2.91709	0	0	0	0.514661	0	0.530621	0.851156	0.026051	0	0	0	0	0	14.4719	1	0	0	0	3
000779	2018	4.89463	0	0	0	0.508492	0	0.617242	1.08017	0.397848	0	0	0	0	0	16.6237	1	0	0	0	3
000779	2019	4.82114	0	0	0.5737	3.53046	0	0.464409	1.54017	0.390868	0	0	0	0	0	17.3144	0	0	0	0	3
000779	2020	4.97141	0	0	0.5737	3.3987	0	0.447037	1.65331	0.379631	0	0	0	0	0	17.2368	0	0	0	0	3
000779	2021	4.93764	0	0	0.5739	3.45515	0	0.415827	1.72181	0.271992	0	0	0	0	0	17.5076	0	0	0	0	3
000779	2022	4.83074	0	0	0	5.3099	0	0.403577	1.81405	0.251322	0	0	0	0	0	18.0286	0	0	0	0	3
000782	2017	5.48084	0	0	0	2.08333	0	0.530245	1.31834	0.104408	0	0	0	0	0	18.7099	1	0	0	0	1
000782	2018	5.56942	0	0	0	2.38068	0	0.488762	1.39038	0.126709	0	0	0	0	0	18.6553	1	0	0	0	1
000782	2019	5.2008	0	0	0	2.99286	0	0.450844	1.39237	0.129426	0	0	0	0	0	18.47	1	0	0	0	1
000782	2020	4.84642	0	0	0	2.88966	0	0.489752	1.35153	0.110707	0	0	0	0	0	18.4224	1	1	0	0	1
000782	2021	5.19487	0	0	0	3.07514	0	0.528948	1.26537	0.105747	0	0	0	0	0	18.7	1	1	0	0	1
000782	2022	5.01816	0	0	0	3.72557	0	0.549058	1.12648	0.118077	0	0	0	0	0	18.543	1	1	0	0	1
000785	2017	5.61247	0	0	0	3.37561	0	0.545026	0.980113	0.262149	0	0	0	0	0	0	1	0	0	0	2
000785	2018	5.61179	0	0	0	6.4554	0	0.517737	0.998655	0.311611	0	0	0	0	0	0	1	0	0	0	2
000785	2019	6.33628	0	0	0	0.855311	0	0.522795	0.824456	0.12783	0	0	0	0	0	17.7812	0	0	0	0	2
000785	2020	6.23487	0	0	0	0.842973	1	0.472484	1.20401	0.189491	0	0	0	0	0	16.0342	0	0	0	0	2
000785	2021	6.53164	0	0	0	0.842071	1	0.639881	0.913912	0.099117	0	0	0	0	0	18.2192	0	0	0	0	2
000785	2022	6.55623	0	0	0	0.868653	1	0.610786	0.883384	0.085784	0	0	0	0	0	18.6026	0	0	0	0	2
000786	2017	6.61572	1	0	0.0957	1.65264	0	0.224386	1.90947	0.032391	0	0	0	0	0	19.3937	0	0	0	0	1
000786	2018	6.68879	1	0	0.0746	1.65703	0	0.193719	2.44317	0.026448	1	0	0	0	0	19.717	0	0	0	0	1
000786	2019	6.72402	1	0	0	1.41368	0	0.322458	1.02064	0.026579	0	1	0	0	0	19.8588	0	0	0	0	1
000786	2020	6.84933	1	1	0	1.50717	0	0.238294	1.40326	0.024735	0	0	1	0	0	20.3261	0	0	0	0	1
000786	2021	7.03213	1	1	0	1.49231	1	0.265219	1.69328	0.020213	0	0	0	1	0	20.5893	0	0	0	0	1
000786	2022	6.99868	1	1	0	1.37614	0	0.250342	2.08237	0.018352	0	0	0	0	1	20.5737	0	0	0	0	1
000788	2017	4.98912	0	0	0.118	1.18246	0	0.435803	2.0364	0.165962	0	0	0	0	0	16.4014	0	0	0	0	3
000788	2018	5.00395	0	0	0	1.47472	0	0.43586	2.03581	0.218711	0	0	0	0	0	16.7139	0	0	0	0	3
000788	2019	5.044	0	0	0	1.5825	0	0.493412	1.84057	0.236046	0	0	0	0	0	17.2454	0	0	0	0	3
000788	2020	4.69314	0	0	0	1.70322	0	0.44	2.0272	0.164664	0	0	0	0	0	17.1374	0	0	0	0	3
000788	2021	4.87817	0	0	0	1.80543	0	0.474827	1.97973	0.142601	0	0	0	0	0	17.5692	0	0	0	0	3
000788	2022	4.71547	0	0	0	1.60273	0	0.477853	1.87706	0.194761	0	0	0	0	0	17.1565	0	0	0	0	3
000789	2017	6.2118	1	0	0	3.5132	0	0.446705	0.88291	0.131706	0	0	0	0	0	0	0	0	0	0	2
000789	2018	6.56052	1	0	0	3.18236	0	0.393845	1.33569	0.267644	1	0	0	0	0	15.0835	0	0	0	0	2
000789	2019	6.46733	1	0	0	3.45337	0	0.362792	1.512	0.249499	0	1	0	0	0	16.4671	0	0	0	0	2
000789	2020	6.54428	1	1	0	5.07509	0	0.382607	1.55505	0.252645	0	0	1	0	0	19.7062	0	0	0	0	2
000789	2021	6.60114	1	1	0	4.8222	0	0.374623	1.5811	0.259073	0	0	0	1	0	19.7789	0	0	0	0	2
000789	2022	6.31463	1	1	0	4.97489	0	0.425966	1.63342	0.208547	0	0	0	0	1	19.6393	0	0	0	0	2
000790	2017	3.76707	0	0	0	1.01516	0	0.367401	2.17461	0.324553	0	0	0	0	0	17.4373	1	0	0	0	3
000790	2018	3.72815	0	0	0	1.60426	0	0.229271	3.34803	0.319237	0	0	0	0	0	17.41	1	0	0	0	3
000790	2019	3.77872	0	0	0	1.53872	0	0.226426	3.50483	0.352404	0	0	0	0	0	17.2008	1	0	0	0	3
000790	2020	3.80167	0	0	0	1.46515	1	0.199611	4.04532	0.332538	0	0	0	0	0	17.1066	0	0	0	0	3
000790	2021	4.00574	0	0	0	2.28041	1	0.25063	3.19829	0.209088	0	0	0	0	0	16.7468	0	0	0	0	3
000790	2022	3.78658	0	0	0	2.49367	1	0.40044	1.4302	0.022586	0	0	0	0	0	17.0414	0	0	0	0	3
000791	2017	4.92388	1	0	0	5.11365	0	0.695013	0.985905	0.031336	0	0	0	0	0	0	0	0	0	0	3
000791	2018	5.0159	1	0	0	7.61754	0	0.676219	1.18512	0.024379	1	0	0	0	0	0	1	0	1	0	3
000791	2019	4.94011	1	0	0	23.4232	0	0.624135	1.08964	0.046441	0	1	0	0	0	0	0	0	0	0	3
000791	2020	4.80425	1	1	0	24.5255	0	0.60632	1.55462	0.075629	0	0	1	0	0	0	0	0	0	0	3
000791	2021	4.65934	1	1	0	12.0967	0	0.544741	1.08397	0.028413	0	0	0	1	0	13.8347	0	0	0	0	3
000791	2022	4.72871	1	1	0	16.4222	0	0.570749	0.949799	0.079121	0	0	0	0	1	0	0	0	0	0	3
000793	2017	5.41513	0	0	0	0.270941	0	0.360029	2.78896	0.181191	0	0	0	0	0	16.8376	1	0	0	0	1
000793	2018	5.49448	0	0	0	0.300476	0	0.575683	1.43356	0.077721	0	0	0	0	0	17.9504	1	0	0	0	1
000793	2019	5.4188	0	0	0	0.300476	1	0.51905	1.23315	0.039687	0	0	0	0	0	17.7568	1	0	0	0	1
000793	2020	5.17952	0	0	0	0.27856	1	0.621192	1.85045	0.066701	0	0	0	0	0	17.9235	1	1	0	0	1
000793	2021	4.05843	0	0	0	0.298407	1	0.492454	1.33334	0.069244	0	0	0	0	0	17.5335	1	1	0	0	1
000793	2022	3.74415	0	0	0	0.303884	0	0.551281	1.04293	0.065178	0	0	0	0	0	16.7553	1	1	0	0	1
000795	2017	4.89051	1	0	0	2.29487	0	0.199601	3.86873	0.310026	0	0	0	0	0	18.4222	1	0	1	0	2
000795	2018	4.8701	1	0	0	2.28422	0	0.222516	3.52172	0.27346	1	0	0	0	0	18.4837	1	0	1	0	2
000795	2019	5.00226	1	0	0	2.70281	0	0.309282	2.5164	0.213285	0	1	0	0	0	18.6443	1	0	1	0	2
000795	2020	4.99375	1	1	0	2.97208	0	0.3901	2.0026	0.25007	0	0	1	0	0	18.6753	0	0	0	0	2
000795	2021	5.27463	1	1	0	3.14582	0	0.436169	1.82254	0.171695	0	0	0	1	0	18.9675	0	0	0	0	2
000795	2022	5.59894	1	1	0	3.30377	1	0.449316	1.87238	0.252596	0	0	0	0	1	19.2228	0	0	0	0	2
000797	2017	5.68662	0	0	0.5259	1.16752	0	0.640025	2.21444	0.255796	0	0	0	0	0	0	0	0	0	0	1
000797	2018	5.67363	0	0	0	1.10907	0	0.630874	1.94008	0.114348	0	0	0	0	0	15.3587	0	0	0	0	1
000797	2019	5.70556	0	0	0	1.12307	0	0.707175	1.55087	0.116588	0	0	0	0	0	15.6989	0	0	0	0	1
000797	2020	5.80466	0	0	0	1.1308	0	0.74763	1.65103	0.118896	0	0	0	0	0	15.9561	0	0	0	0	1
000797	2021	6.1604	0	0	0	1.28374	0	0.735968	1.57069	0.105932	0	0	0	0	0	15.8724	0	0	0	0	1
000797	2022	6.0212	0	0	0	1.51011	0	0.751196	1.57104	0.101106	0	0	0	0	0	16.0244	0	0	0	0	1
000798	2017	3.894	0	0	0	0.616432	0	0.332032	1.70009	0.151984	0	0	0	0	0	0	0	0	0	0	1
000798	2018	3.74125	0	0	0	0.607716	0	0.244431	2.03778	0.133248	0	0	0	0	0	12.6014	0	0	0	0	1
000798	2019	3.5376	0	0	0	0.613598	0	0.277772	1.46644	0.09144	0	0	0	0	0	12.4247	0	0	0	0	1
000798	2020	3.29393	0	0	0	0.623709	0	0.429809	0.789574	0.060454	0	0	0	0	0	14.5763	0	0	0	0	1
000798	2021	3.29252	0	0	0	0.621416	0	0.447341	0.6879	0.053726	0	0	0	0	0	15.5132	0	0	0	0	1
000798	2022	3.54876	0	0	0.0571	0.513332	0	0.289712	1.88719	0.253192	0	0	0	0	0	17.4255	0	0	0	0	1
000799	2017	4.13686	0	0	0.31	4.1555	0	0.210903	3.49353	0.134052	0	0	0	0	0	0	0	0	0	0	2
000799	2018	4.30007	0	0	0	4.96	0	0.24056	3.07842	0.211346	0	0	0	0	0	15.0712	0	0	0	0	2
000799	2019	4.45987	0	0	0	3.08151	0	0.247207	3.14582	0.408201	0	0	0	0	0	16.0914	0	0	0	0	2
000799	2020	4.67188	0	0	0	2.55987	0	0.341222	2.45004	0.496564	0	0	0	0	0	16.1971	0	0	0	0	2
000799	2021	5.19915	0	0	0	1.84414	0	0.413736	2.09098	0.556183	0	0	0	0	0	16.1316	0	0	0	0	2
000799	2022	5.35733	0	0	0	2.13793	0	0.288312	2.8853	0.52746	0	0	0	0	0	16.6283	0	0	0	0	2
000800	2017	7.48962	0	0	0.5303	7.35506	0	0.571607	1.06813	0.068496	0	0	0	0	0	19.8009	1	0	0	0	2
000800	2018	7.45431	0	0	0.5303	6.66206	0	0.563353	1.03068	0.025883	0	0	0	0	0	20.3847	0	0	0	0	2
000800	2019	7.40909	0	0	0.5303	4.29045	0	0.587124	0.916184	0.094247	0	0	0	0	0	20.7945	0	0	0	0	2
000800	2020	8.83006	0	0	0.7402	24.7507	0	0.617661	1.32988	0.230188	0	0	0	0	0	21.7754	0	0	0	0	2
000800	2021	8.62078	0	0	0.7402	3.31871	0	0.623853	1.29458	0.437788	0	0	0	0	0	21.9259	0	0	0	0	2
000800	2022	7.64082	0	0	0.7402	3.32172	0	0.582205	1.25624	0.36457	0	0	0	0	0	21.7865	0	0	0	0	2
000801	2017	5.35928	0	0	0	5.07569	1	0.526438	1.75852	0.129747	0	0	0	0	0	19.06	0	0	0	0	3
000801	2018	5.45267	0	0	0	5.30178	1	0.550798	1.71624	0.128007	0	0	0	0	0	19.3454	0	0	0	0	3
000801	2019	5.26677	0	0	0	5.78493	1	0.554058	1.69419	0.127948	0	0	0	0	0	19.3458	0	0	0	0	3
000801	2020	5.28997	0	0	0	6.00378	0	0.44197	2.18102	0.175419	0	0	0	0	0	19.624	0	0	0	0	3
000801	2021	5.3106	0	0	0	6.1671	0	0.462158	2.17646	0.182151	0	0	0	0	0	19.514	0	0	0	0	3
000801	2022	5.3009	0	0	0	5.46613	0	0.467485	1.89462	0.078995	0	0	0	0	0	19.6006	0	0	0	0	3
000807	2017	7.2519	1	0	0.4257	5.32791	0	0.695278	0.554269	0.086857	0	0	0	0	0	20.3063	0	0	0	0	3
000807	2018	7.18268	1	0	0.4257	6.4696	0	0.754381	0.463726	0.081143	1	0	0	0	0	20.4822	0	0	0	0	3
000807	2019	7.31892	1	0	0	7.00164	0	0.682323	0.441998	0.082384	0	1	0	0	0	20.7263	1	0	1	0	3
000807	2020	7.41354	1	1	0.1472	1.64793	0	0.664574	0.348731	0.013198	0	0	1	0	0	20.8881	1	1	1	1	3
000807	2021	7.71288	1	1	0.1532	1.53037	0	0.447359	0.544969	0.04087	0	0	0	1	0	21.1233	1	1	1	1	3
000807	2022	7.85352	1	1	0.291	1.01323	0	0.352871	0.911469	0.072799	0	0	0	0	1	21.3941	1	1	1	1	3
000810	2017	6.18704	0	0	0	2.59041	0	0.635543	1.42577	0.082256	0	0	0	0	0	19.4328	1	0	0	0	3
000810	2018	6.12384	0	0	0	2.9055	0	0.628159	1.376	0.104468	0	0	0	0	0	19.7331	1	0	0	0	3
000810	2019	6.33509	0	0	0	3.6438	0	0.629257	1.62244	0.167218	0	0	0	0	0	20.0087	1	0	0	0	3
000810	2020	6.14107	0	0	0	3.81471	0	0.57973	1.79754	0.311779	0	0	0	0	0	20.0637	1	1	0	0	3
000810	2021	6.36149	0	0	0	3.82337	0	0.592888	1.73449	0.296971	0	0	0	0	0	20.1493	1	1	0	0	3
000810	2022	6.52381	0	0	0	3.47368	0	0.443678	1.9969	0.359653	0	0	0	0	0	20.2498	1	1	0	0	3
000811	2017	5.49981	0	0	0.2915	1.23727	0	0.48694	1.57435	0.149264	0	0	0	0	0	18.5202	0	0	0	0	1
000811	2018	5.37892	0	0	0	1.34829	0	0.509518	1.17386	0.157128	0	0	0	0	0	18.5598	0	0	0	0	1
000811	2019	5.4785	0	0	0	1.0466	0	0.465657	1.57239	0.158007	0	0	0	0	0	18.675	0	0	0	0	1
000811	2020	5.50666	0	0	0	0.429283	0	0.452985	1.46396	0.170197	0	0	0	0	0	18.9792	0	0	0	0	1
000811	2021	5.7064	0	0	0	0.404343	0	0.497587	1.43195	0.143316	0	0	0	0	0	19.0617	0	0	0	0	1
000811	2022	5.70776	0	0	0	0.388278	0	0.5149	1.29976	0.200159	0	0	0	0	0	19.2351	0	0	0	0	1
000812	2017	4.01871	0	0	0	0.471545	1	0.421325	1.15775	0.171884	0	0	0	0	0	16.2173	0	0	0	0	3
000812	2018	4.07837	0	0	0	0.580929	1	0.462054	0.895127	0.072312	0	0	0	0	0	17.2203	0	0	0	0	3
000812	2019	4.01238	0	0	0	0.616759	1	0.521175	0.804611	0.108761	0	0	0	0	0	17.1762	0	0	0	0	3
000812	2020	3.97638	0	0	0	0.600864	1	0.488314	0.656066	0.038242	0	0	0	0	0	17.3791	0	0	0	0	3
000812	2021	4.20042	0	0	0	0.63458	0	0.542674	0.722448	0.086165	0	0	0	0	0	17.5321	0	0	0	0	3
000812	2022	4.22489	0	0	0	0.828469	1	0.558932	0.497513	0.039714	0	0	0	0	0	17.5627	0	0	0	0	3
000813	2017	4.96634	0	0	0	0.59156	0	0.115503	7.7221	0.37448	0	0	0	0	0	17.8165	0	0	0	0	3
000813	2018	5.3705	0	0	0	0.631799	0	0.108104	7.62828	0.243969	0	0	0	0	0	18.2778	0	0	0	0	3
000813	2019	4.65253	0	0	0	0.690917	0	0.061414	13.9285	0.248717	0	0	0	0	0	18.591	0	0	0	0	3
000813	2020	4.08717	0	0	0	0.603606	0	0.069751	11.6201	0.282991	0	0	0	0	0	17.8417	0	0	0	0	3
000813	2021	3.77849	0	0	0	0.441794	1	0.061414	13.9285	0.252897	0	0	0	0	0	18.021	0	0	0	0	3
000813	2022	3.34317	0	0	0	0.421482	1	0.068797	11.8212	0.455352	0	0	0	0	0	17.7568	0	0	0	0	3
000815	2017	4.114	0	0	0.2086	0.437959	0	0.277529	3.04317	0.023752	0	0	0	0	0	13.8089	0	0	0	0	3
000815	2018	4.23532	0	0	0.2086	0.4354	0	0.333628	2.02831	0.024348	0	0	0	0	0	14.0311	0	0	0	0	3
000815	2019	4.16166	0	0	0	0.518003	0	0.356077	1.93273	0.131302	0	0	0	0	0	16.2206	0	0	0	0	3
000815	2020	4.22159	0	0	0	0.618441	0	0.313294	2.34796	0.028642	0	0	0	0	0	16.6178	0	0	0	0	3
000815	2021	4.19127	0	0	0	0.7161	0	0.309574	2.32298	0.05533	0	0	0	0	0	16.8369	0	0	0	0	3
000815	2022	4.09978	0	0	0	0.791651	1	0.381105	1.59113	0.074821	0	0	0	0	0	16.8546	0	0	0	0	3
000818	2017	5.38121	1	0	0	1.49661	1	0.314749	0.725819	0.02565	0	0	0	0	0	15.8317	0	0	0	0	1
000818	2018	5.44292	1	0	0	1.95643	0	0.41607	0.779538	0.060288	1	0	0	0	0	17.0135	0	0	0	0	1
000818	2019	5.37173	1	0	0	2.36738	0	0.380929	0.963321	0.040003	0	1	0	0	0	17.4453	0	0	0	0	1
000818	2020	5.31412	1	1	0	4.03086	0	0.346245	1.13863	0.044557	0	0	1	0	0	17.9209	0	0	0	0	1
000818	2021	5.63561	1	1	0	0.695127	0	0.294584	1.71773	0.092546	0	0	0	1	0	18.6833	0	0	0	0	1
000818	2022	5.38776	1	1	0	0.701555	0	0.249466	2.14957	0.083939	0	0	0	0	1	18.8312	0	0	0	0	1
000819	2017	4.74352	1	0	0	1.21997	0	0.163197	4.42534	0.060869	0	0	0	0	0	14.2408	1	0	1	0	2
000819	2018	4.81913	1	0	0	1.26333	0	0.121477	6.25251	0.107347	1	0	0	0	0	14.6103	0	0	0	0	2
000819	2019	4.64328	1	0	0	1.28197	0	0.128416	6.12183	0.151553	0	1	0	0	0	15.8047	0	0	0	0	2
000819	2020	4.44646	1	1	0	1.3506	0	0.132037	5.22947	0.272596	0	0	1	0	0	15.6662	0	0	0	0	2
000819	2021	4.66464	1	1	0	0.953659	0	0.200164	2.34194	0.203955	0	0	0	1	0	16.2891	0	0	0	0	2
000819	2022	5.12984	1	1	0	0.859018	0	0.221753	1.70545	0.155848	0	0	0	0	1	17.4738	0	0	0	0	2
000821	2017	4.57991	0	0	0	1.04139	1	0.366061	1.86842	0.139198	0	0	0	0	0	18.1325	0	0	0	0	2
000821	2018	5.02086	0	0	0	0.803061	1	0.440728	1.5132	0.112758	0	0	0	0	0	18.4716	0	0	0	0	2
000821	2019	4.95547	0	0	0	0.330906	1	0.531847	1.3609	0.111524	0	0	0	0	0	18.8374	0	0	0	0	2
000821	2020	5.15905	0	0	0	0.340657	1	0.617966	1.31329	0.089991	0	0	0	0	0	18.8472	0	0	0	0	2
000821	2021	5.46688	0	0	0	0.384797	1	0.618869	1.31232	0.176824	0	0	0	0	0	19.0848	0	0	0	0	2
000821	2022	5.52103	0	0	0	1.21988	1	0.662627	1.26896	0.136779	0	0	0	0	0	19.3991	0	0	0	0	2
000822	2017	5.73974	1	0	0	6.95517	0	0.349827	1.82352	0.045313	0	0	0	0	0	0	0	0	0	0	1
000822	2018	5.8908	1	0	0	7.87891	0	0.270054	2.21909	0.099109	1	0	0	0	0	0	0	0	0	0	1
000822	2019	5.70871	1	0	0	9.02461	0	0.262788	2.1893	0.198274	0	1	0	0	0	16.1425	0	0	0	0	1
000822	2020	5.3303	1	1	0	8.13306	0	0.300277	1.59014	0.078826	0	0	1	0	0	15.3386	0	0	0	0	1
000822	2021	5.72556	1	1	0	5.79598	0	0.368316	1.6127	0.220096	0	0	0	1	0	15.6074	0	0	0	0	1
000822	2022	6.30191	1	1	0	7.29476	0	0.401898	1.52046	0.186433	0	0	0	0	1	18.9628	0	0	0	0	1
000823	2017	5.72969	0	0	0	2.60172	0	0.312729	2.07611	0.156427	0	0	0	0	0	18.8442	0	0	0	0	1
000823	2018	5.74445	0	0	0	3.22447	0	0.315478	2.04865	0.15703	0	0	0	0	0	19.0781	0	0	0	0	1
000823	2019	5.71033	0	0	0	2.89494	0	0.306273	2.09626	0.160903	0	0	0	0	0	19.183	0	0	0	0	1
000823	2020	5.63213	0	0	0	4.6847	0	0.376553	2.26908	0.227765	0	0	0	0	0	19.2252	0	0	0	0	1
000823	2021	5.91684	0	0	0	3.83671	0	0.434909	1.9006	0.172447	0	0	0	0	0	19.4366	0	0	0	0	1
000823	2022	5.86159	0	0	0	3.9009	0	0.410243	2.31251	0.214201	0	0	0	0	0	19.4286	0	0	0	0	1
000825	2017	8.46663	1	0	0.6349	12.54	0	0.633015	0.592225	0.133182	0	0	0	0	0	21.3694	0	0	0	0	2
000825	2018	8.41714	1	0	0	13.4261	0	0.570826	0.761937	0.128324	1	0	0	0	0	21.5194	0	0	0	0	2
000825	2019	8.41322	1	0	0	10.5378	0	0.536267	0.815486	0.132761	0	1	0	0	0	21.5546	0	0	0	0	2
000825	2020	8.27484	1	1	0.6301	9.44678	0	0.510334	0.781924	0.133086	0	0	1	0	0	21.4879	0	0	0	0	2
000825	2021	8.6814	1	1	0	7.73016	0	0.474259	0.743025	0.126229	0	0	0	1	0	21.9358	0	0	0	0	2
000825	2022	8.55522	1	1	0	9.93997	0	0.487396	0.928415	0.144394	0	0	0	0	1	21.9464	0	0	0	0	2
000826	2017	6.36892	0	0	0	0.423963	0	0.538981	0.947596	0.143075	0	0	0	0	0	19.2692	1	0	0	0	2
000826	2018	6.44917	0	0	0.0748	0.439607	0	0.608335	0.75733	0.056218	0	0	0	0	0	19.1164	1	0	0	0	2
000826	2019	6.45222	0	0	0.0748	0.456828	0	0.616422	0.884719	0.050035	0	0	0	0	0	18.6925	0	0	0	0	2
000826	2020	6.1898	0	0	0	0.484778	0	0.633446	0.727479	0.013422	0	0	0	0	0	18.7241	0	0	0	0	2
000826	2021	6.20236	0	0	0	0.50457	0	0.651761	0.876324	0.025744	0	0	0	0	0	19.0464	0	0	0	0	2
000826	2022	5.9218	0	0	0	0.682605	0	0.610789	1.00867	0.0384	0	0	0	0	0	18.4311	0	0	0	0	2
000828	2017	4.6408	0	0	0	1.3123	0	0.443657	0.618404	0.099574	0	0	0	0	0	0	0	0	0	0	1
000828	2018	4.67173	0	0	0	1.33493	0	0.405678	0.862737	0.146872	0	0	0	0	0	0	0	0	0	0	1
000828	2019	4.56029	0	0	0	1.30861	0	0.372726	1.43268	0.199421	0	0	0	0	0	0	0	0	0	0	1
000828	2020	4.36522	0	0	0	1.37127	0	0.354962	1.72357	0.319447	0	0	0	0	0	0	0	0	0	0	1
000828	2021	5.65474	0	0	0	1.37623	0	0.322196	1.27376	0.178596	0	0	0	0	0	0	0	0	0	0	1
000828	2022	5.35419	0	0	0	1.38078	0	0.449319	1.00292	0.202433	0	0	0	0	0	0	0	0	0	0	1
000829	2017	7.86531	0	0	0.174	0.419176	1	0.795632	0.956766	0.136855	0	0	0	0	0	17.6264	0	0	0	0	2
000829	2018	7.9331	0	0	0.188	0.465231	0	0.804594	0.974584	0.129905	0	0	0	0	0	17.8913	0	0	0	0	2
000829	2019	8.10094	0	0	0.188	0.488692	0	0.812624	0.966941	0.129128	0	0	0	0	0	18.2511	0	0	0	0	2
000829	2020	8.15331	0	0	0.1903	0.584639	0	0.823985	0.910321	0.18773	0	0	0	0	0	18.2335	0	0	0	0	2
000829	2021	8.18678	0	0	0	0.667954	0	0.855562	0.987682	0.181007	0	0	0	0	0	18.2781	0	0	0	0	2
000829	2022	8.30367	0	0	0	0.735886	0	0.87751	0.979214	0.10856	0	0	0	0	0	18.1201	0	0	0	0	2
000830	2017	6.94061	1	0	0	3.90244	0	0.622247	0.265124	0.01802	0	0	0	0	0	20.1026	0	0	0	0	1
000830	2018	7.23288	1	0	0	4.77952	0	0.60466	0.265124	0.018019	1	0	0	0	0	20.4343	0	0	0	0	1
000830	2019	7.05824	1	0	0	4.5283	0	0.625409	0.265124	0.012668	0	1	0	0	0	20.2857	0	0	0	0	1
000830	2020	6.90509	1	1	0	2.41033	0	0.548661	0.265124	0.008698	0	0	1	0	0	20.2859	0	0	0	0	1
000830	2021	7.51872	1	1	0.2308	0.92124	0	0.43734	0.309622	0.010701	0	0	0	1	0	20.8384	0	0	0	0	1
000830	2022	7.39468	1	1	0.2289	0.892447	0	0.492688	0.265124	0.007977	0	0	0	0	1	20.9292	0	0	0	0	1
000831	2017	3.85922	1	0	0	1.14847	0	0.061414	13.9285	0.192124	0	0	0	0	0	15.3645	0	0	0	0	2
000831	2018	4.03944	1	0	0	1.09149	0	0.076863	10.5583	0.055659	1	0	0	0	0	15.4886	0	0	0	0	2
000831	2019	4.593	1	0	0	1.04716	0	0.166039	5.62791	0.041972	0	1	0	0	0	16.2422	0	0	0	0	2
000831	2020	4.59043	1	1	0	1.12688	0	0.184779	4.64806	0.091058	0	0	1	0	0	16.3976	0	0	0	0	2
000831	2021	5.10802	1	1	0	1.24313	0	0.303173	2.90824	0.054607	0	0	0	1	0	16.553	0	0	0	0	2
000831	2022	5.35278	1	1	0	1.19422	0	0.07677	12.5836	0.139232	0	0	0	0	1	16.6604	0	0	0	0	2
000833	2017	4.82132	0	0	0.4344	1.12545	0	0.193061	3.18471	0.243361	0	0	0	0	0	16.9607	0	0	0	0	1
000833	2018	5.25003	0	0	0.4344	1.1291	0	0.317657	1.78792	0.303581	0	0	0	0	0	17.6144	0	0	0	0	1
000833	2019	5.40805	0	0	0.4344	1.09744	0	0.366033	1.31325	0.257066	0	0	0	0	0	17.3633	0	0	0	0	1
000833	2020	5.23726	0	0	0.4344	1.11503	0	0.414681	1.32502	0.236195	0	0	0	0	0	17.4124	0	0	0	0	1
000833	2021	5.08704	0	0	0.4344	1.1091	0	0.39791	1.40212	0.195952	0	0	0	0	0	18.0564	0	0	0	0	1
000833	2022	5.22608	0	0	0.4344	1.18374	0	0.385324	1.40221	0.264254	0	0	0	0	0	18.1965	0	0	0	0	1
000836	2017	4.94504	0	0	0	0.558128	0	0.224831	3.19893	0.318693	0	0	0	0	0	18.1537	0	0	0	0	1
000836	2018	5.14684	0	0	0	0.624933	0	0.447796	1.55931	0.135151	0	0	0	0	0	18.2584	0	0	0	0	1
000836	2019	4.23494	0	0	0	0.800964	0	0.495845	1.34268	0.068034	0	0	0	0	0	17.7818	0	0	0	0	1
000836	2020	4.14528	0	0	0	0.842403	0	0.495487	1.31398	0.105093	0	0	0	0	0	17.7372	0	0	0	0	1
000836	2021	4.42898	0	0	0	1.0558	0	0.48505	1.56237	0.007408	0	0	0	0	0	18.0313	0	0	0	0	1
000836	2022	4.22023	0	0	0	1.00846	0	0.521021	1.38149	0.007408	0	0	0	0	0	17.8445	0	0	0	0	1
000838	2017	4.80877	0	0	0	25.0402	0	0.781799	1.55994	0.0651	0	0	0	0	0	0	0	0	0	0	3
000838	2018	5.23518	0	0	0	25.0402	0	0.841467	1.42351	0.118578	0	0	0	0	0	15.9784	0	0	0	0	3
000838	2019	5.35168	0	0	0	25.0402	0	0.840901	1.40522	0.119423	0	0	0	0	0	14.0134	0	0	0	0	3
000838	2020	5.86003	0	0	0	25.0402	0	0.839794	1.39084	0.119375	0	0	0	0	0	13.4796	0	0	0	0	3
000838	2021	5.63968	0	0	0	12.655	0	0.869697	1.21764	0.093728	0	0	0	0	0	15.4773	0	0	0	0	3
000838	2022	5.41977	0	0	0	1.81018	1	0.868044	1.18728	0.062531	0	0	0	0	0	0	0	0	0	0	3
000848	2017	5.04513	0	0	0	2.60435	0	0.276861	2.99394	0.587403	0	0	0	0	0	16.2554	0	0	0	0	1
000848	2018	4.93574	0	0	0	1.90717	1	0.311757	2.67452	0.587403	0	0	0	0	0	16.2453	0	0	0	0	1
000848	2019	4.98105	0	0	0	2.33659	1	0.346	2.47364	0.587403	0	0	0	0	0	16.4319	0	0	0	0	1
000848	2020	4.60583	0	0	0	3.00443	0	0.276384	3.17476	0.587403	0	0	0	0	0	16.2117	0	0	0	0	1
000848	2021	4.88268	0	0	0	2.72837	0	0.318178	2.79844	0.587403	0	0	0	0	0	16.7504	0	0	0	0	1
000848	2022	4.96479	0	0	0	4.06394	0	0.26727	3.38259	0.587403	0	0	0	0	0	16.9433	0	0	0	0	1
000850	2017	5.04514	0	0	0	11.5423	0	0.406967	0.701326	0.038833	0	0	0	0	0	17.8676	0	0	0	0	2
000850	2018	5.11881	0	0	0	11.4568	0	0.435232	0.774911	0.033011	0	0	0	0	0	18.2398	0	0	0	0	2
000850	2019	5.15684	0	0	0	10.474	0	0.42404	1.6499	0.050272	0	0	0	0	0	18.4178	0	0	0	0	2
000850	2020	5.22245	0	0	0	6.8945	0	0.386012	2.05115	0.073782	0	0	0	0	0	18.5998	0	0	0	0	2
000850	2021	5.32728	0	0	0	7.0303	0	0.377284	2.16436	0.060392	0	0	0	0	0	18.6794	0	0	0	0	2
000850	2022	5.14068	0	0	0	6.57224	0	0.377797	1.47009	0.059173	0	0	0	0	0	18.65	0	0	0	0	2
000851	2017	6.35741	0	0	0.1281	1.06043	1	0.576465	1.39146	0.241673	0	0	0	0	0	18.5319	0	0	0	0	3
000851	2018	6.35636	0	0	0.1281	1.32884	0	0.552113	1.42502	0.192847	0	0	0	0	0	18.268	0	0	0	0	3
000851	2019	6.49969	0	0	0.1281	1.63185	1	0.5809	1.48823	0.051471	0	0	0	0	0	18.5949	0	0	0	0	3
000851	2020	5.97998	0	0	0	2.49708	1	0.631053	1.28581	0.094947	0	0	0	0	0	19.1108	0	0	0	0	3
000851	2021	6.10613	0	0	0.1306	1.78415	1	0.488021	1.59701	0.148162	0	0	0	0	0	19.4597	0	0	0	0	3
000851	2022	5.82462	0	0	0.1278	3.43548	1	0.517835	1.52221	0.121157	0	0	0	0	0	19.0526	0	0	0	0	3
000852	2017	5.65542	0	0	0	10.5838	0	0.728646	1.07781	0.030121	0	0	0	0	0	19.3475	0	0	0	0	2
000852	2018	5.76169	0	0	0	7.23399	0	0.75508	1.07751	0.026405	0	0	0	0	0	19.3216	0	0	0	0	2
000852	2019	6.03388	0	0	0	11.3179	0	0.779779	1.06477	0.017126	0	0	0	0	0	19.833	0	0	0	0	2
000852	2020	5.93919	0	0	0	11.1886	0	0.7607	1.08507	0.011271	0	0	0	0	0	19.7715	0	0	0	0	2
000852	2021	5.94537	0	0	0	21.2826	0	0.752883	1.1042	0.007408	0	0	0	0	0	19.4373	0	0	0	0	2
000852	2022	5.98992	0	0	0.0399	4.20989	0	0.692814	1.17936	0.097252	0	0	0	0	0	19.554	0	0	0	0	2
000856	2017	4.80939	0	0	0	3.42075	0	0.802419	0.941156	0.10269	0	0	0	0	0	16.6534	0	0	0	0	1
000856	2018	4.93158	0	0	0	4.87805	0	0.789144	0.979663	0.088047	0	0	0	0	0	16.9443	1	0	0	0	1
000856	2019	5.10549	0	0	0	8.82353	0	0.804702	0.939301	0.082178	0	0	0	0	0	17.0725	0	0	0	0	1
000856	2020	5.02176	0	0	0	7.17703	0	0.823262	0.915052	0.106562	0	0	0	0	0	16.9136	0	0	0	0	1
000856	2021	5.29945	0	0	0	5.11073	0	0.794464	1.06603	0.121773	0	0	0	0	0	17.1966	0	0	0	0	1
000856	2022	5.16335	0	0	0	7.87402	0	0.809161	1.05282	0.108488	0	0	0	0	0	17.5284	0	0	0	0	1
000858	2017	7.70903	0	0	0	1.2766	0	0.229099	3.9629	0.572339	0	0	0	0	0	18.1702	0	0	0	0	3
000858	2018	7.88564	0	0	0	1.02593	0	0.243626	3.77201	0.56868	0	0	0	0	0	18.2473	0	0	0	0	3
000858	2019	8.01914	0	0	0	1.02414	0	0.284791	3.21718	0.587403	0	0	0	0	0	18.6546	0	0	0	0	3
000858	2020	8.10945	0	0	0	1.04144	0	0.229469	3.95517	0.587403	0	0	0	0	0	18.6931	0	0	0	0	3
000858	2021	8.20221	0	0	0	1.0405	0	0.252387	3.63336	0.587403	0	0	0	0	0	18.994	0	0	0	0	3
000858	2022	8.19018	0	0	0	1.033	0	0.235934	3.84701	0.587403	0	0	0	0	0	19.2784	0	0	0	0	3
000859	2017	4.32004	0	0	0	6.75	0	0.2971	2.91628	0.155162	0	0	0	0	0	17.5351	1	0	0	0	2
000859	2018	4.34531	0	0	0	9.43537	0	0.246997	2.80441	0.173965	0	0	0	0	0	17.6094	1	0	0	0	2
000859	2019	4.4148	0	0	0	6.73301	0	0.237929	2.6908	0.173163	0	0	0	0	0	17.7121	1	0	0	0	2
000859	2020	4.43876	0	0	0	6.26185	0	0.428285	1.5779	0.389022	0	0	0	0	0	17.7727	1	1	0	0	2
000859	2021	4.60378	0	0	0.2911	5.91667	0	0.171158	4.26588	0.256215	0	0	0	0	0	18.1887	1	1	0	0	2
000859	2022	4.93335	0	0	0	5.03633	0	0.209925	2.52199	0.199164	0	0	0	0	0	18.2915	1	1	0	0	2
000860	2017	6.60441	0	0	0	2.76384	1	0.612907	1.69335	0.276762	0	0	0	0	0	16.2002	1	0	0	0	1
000860	2018	6.67461	0	0	0	1.71422	0	0.610659	1.74978	0.310939	0	0	0	0	0	16.4768	0	0	0	0	1
000860	2019	6.80631	0	0	0	2.16133	0	0.661229	1.45847	0.366847	0	0	0	0	0	16.7179	0	0	0	0	1
000860	2020	6.75541	0	0	0	1.96903	0	0.641382	1.53611	0.403444	0	0	0	0	0	16.5506	0	0	0	0	1
000860	2021	6.63371	0	0	0	2.26236	0	0.598155	1.57403	0.389691	0	0	0	0	0	17.311	0	0	0	0	1
000860	2022	6.43202	0	0	0	1.97733	0	0.650214	1.46781	0.415923	0	0	0	0	0	17.3269	0	0	0	0	1
000861	2017	5.10896	0	0	0	3.91195	0	0.691831	1.81399	0.190573	0	0	0	0	0	15.9557	1	0	0	0	1
000861	2018	5.12627	0	0	0	2.69123	0	0.683444	2.39725	0.100982	0	0	0	0	0	16.2741	1	0	0	0	1
000861	2019	5.00589	0	0	0	2.37952	0	0.644627	1.90033	0.028523	0	0	0	0	0	14.0049	1	0	0	0	1
000861	2020	4.27727	0	0	0	5.28897	0	0.603457	1.26364	0.016034	0	0	0	0	0	13.4119	1	1	0	0	1
000861	2021	4.24955	0	0	0	4.3788	0	0.688754	1.19839	0.017801	0	0	0	0	0	13.4079	1	1	0	0	1
000861	2022	4.15382	0	0	0	2.06608	0	0.620509	1.47334	0.012763	0	0	0	0	0	13.4438	1	1	0	0	1
000862	2017	4.19933	1	0	0.4023	2.36092	0	0.702639	1.25062	0.027748	0	0	0	0	0	15.2834	0	0	0	0	3
000862	2018	4.33063	1	0	0.4023	4.17324	0	0.729607	0.963612	0.029955	1	0	0	0	0	14.5553	0	0	0	0	3
000862	2019	4.42245	1	0	0.4023	14.3679	0	0.716182	1.13917	0.026347	0	1	0	0	0	14.437	0	0	0	0	3
000862	2020	4.27017	1	1	0.4023	9.37762	0	0.699399	0.880431	0.020599	0	0	1	0	0	13.6814	0	0	0	0	3
000862	2021	4.36327	1	1	0.4023	8.39875	0	0.624872	0.655915	0.008139	0	0	0	1	0	11.1254	0	0	0	0	3
000862	2022	4.14801	1	1	0.4023	7.27486	0	0.609705	0.632437	0.02104	0	0	0	0	1	0	0	0	0	0	3
000863	2017	5.0871	0	0	0	0.43781	0	0.513969	4.82993	0.033387	0	0	0	0	0	0	1	0	0	0	1
000863	2018	4.6706	0	0	0	0.449967	1	0.572612	2.91814	0.052244	0	0	0	0	0	0	1	0	0	0	1
000863	2019	4.74091	0	0	0	0.480438	1	0.555647	2.52521	0.051075	0	0	0	0	0	0	1	0	0	0	1
000863	2020	5.5839	0	0	0	0.622204	0	0.516123	1.95904	0.117716	0	0	0	0	0	0	1	1	0	0	1
000863	2021	5.12974	0	0	0	0.663274	0	0.403229	2.75184	0.096039	0	0	0	0	0	0	1	1	0	0	1
000863	2022	4.27911	0	0	0	0.620774	0	0.404741	2.44789	0.09544	0	0	0	0	0	0	1	1	0	0	1
000869	2017	5.86415	0	0	0	4.26396	0	0.267914	1.64545	0.094194	0	0	0	0	0	0	0	0	0	0	1
000869	2018	5.84871	0	0	0	4.02235	0	0.246021	1.82679	0.092002	0	0	0	0	0	15.3808	0	0	0	0	1
000869	2019	5.67843	0	0	0	4.14133	0	0.224876	2.02558	0.100072	0	0	0	0	0	15.6141	0	0	0	0	1
000869	2020	5.30193	0	0	0	4.27119	0	0.198287	2.22257	0.080341	0	0	0	0	0	15.3265	0	0	0	0	1
000869	2021	5.38717	0	0	0	5.10121	0	0.206304	2.26278	0.111515	0	0	0	0	0	16.206	0	0	0	0	1
000869	2022	5.27178	0	0	0	5.43689	0	0.178106	2.74077	0.122443	0	0	0	0	0	16.5519	0	0	0	0	1
000875	2017	5.87378	1	0	0.3431	0.792643	0	0.759198	0.268088	0.015138	0	0	0	0	0	15.4874	0	0	0	0	2
000875	2018	6.08751	1	0	0.2075	0.871556	0	0.739788	0.389388	0.024953	1	0	0	0	0	16.7738	0	0	0	0	2
000875	2019	6.19006	1	0	0.2075	1.24984	0	0.74738	0.556097	0.019629	0	1	0	0	0	17.4437	0	0	0	0	2
000875	2020	6.36582	1	1	0	1.32232	0	0.798588	0.52389	0.008183	0	0	1	0	0	17.1186	0	0	0	0	2
000875	2021	6.57362	1	1	0.2619	2.08022	0	0.78607	0.557507	0.013135	0	0	0	1	0	18.1996	0	0	0	0	2
000875	2022	6.73402	1	1	0.2619	2.14672	0	0.721214	0.678245	0.015869	0	0	0	0	1	18.3107	0	0	0	0	2
000876	2017	8.43883	0	0	0	0.748713	0	0.38201	0.833222	0.071273	0	0	0	0	0	18.1848	0	0	0	0	3
000876	2018	8.41288	0	0	0	0.7349	0	0.429838	0.736117	0.112026	0	0	0	0	0	18.3689	0	0	0	0	3
000876	2019	8.44898	0	0	0	0.742501	0	0.491575	0.655772	0.088641	0	0	0	0	0	18.9758	0	0	0	0	3
000876	2020	8.77423	0	0	0	0.758488	1	0.530617	0.910255	0.07775	0	0	0	0	0	19.4039	0	0	0	0	3
000876	2021	8.82701	0	0	0	0.783324	1	0.649829	0.939671	0.10768	0	0	0	0	0	19.4919	0	0	0	0	3
000876	2022	8.99369	0	0	0	0.791138	1	0.680161	0.71173	0.071072	0	0	0	0	0	19.5264	0	0	0	0	3
000877	2017	6.18761	1	0	0.4587	9.02953	0	0.552349	0.55833	0.076776	0	0	0	0	0	19.2475	0	0	0	0	3
000877	2018	6.16437	1	0	0.4587	8.25	0	0.461093	0.585491	0.066477	1	0	0	0	0	19.0604	0	0	0	0	3
000877	2019	6.34936	1	0	0.4587	5.04066	0	0.336432	0.892583	0.039682	0	1	0	0	0	18.1107	0	0	0	0	3
000877	2020	6.26728	1	1	0.4587	5.71945	0	0.244517	1.33556	0.06086	0	0	1	0	0	19.3438	0	0	0	0	3
000877	2021	9.17834	1	1	0.7402	18.0825	0	0.679647	0.522101	0.043358	0	0	0	1	0	21.7413	0	0	0	0	3
000877	2022	8.85505	1	1	0.7402	13.7655	0	0.663125	0.506307	0.02824	0	0	0	0	1	22.0448	0	0	0	0	3
000878	2017	8.28104	1	0	0	8.36617	0	0.718903	0.773918	0.064188	0	0	0	0	0	20.0938	0	0	0	0	3
000878	2018	7.93286	1	0	0	7.05075	0	0.701901	1.01095	0.05368	1	0	0	0	0	20.6724	0	0	0	0	3
000878	2019	8.22017	1	0	0.1268	1.9355	0	0.713752	0.978932	0.049772	0	1	0	0	0	20.5281	0	0	0	0	3
000878	2020	8.54229	1	1	0.034	2.61941	0	0.704395	1.16004	0.045752	0	0	1	0	0	20.5557	0	0	0	0	3
000878	2021	8.87177	1	1	0.034	3.54872	0	0.660933	1.63864	0.099938	0	0	0	1	0	21.1493	0	0	0	0	3
000878	2022	8.84633	1	1	0.0676	1.71259	0	0.598381	1.55825	0.118285	0	0	0	0	1	21.5252	0	0	0	0	3
000880	2017	4.90061	0	0	0.5105	1.09485	0	0.630787	0.703178	0.166081	0	0	0	0	0	18.6209	0	0	0	0	1
000880	2018	5.06118	0	0	0.5105	0.940652	0	0.646903	0.743943	0.138041	0	0	0	0	0	18.8197	0	0	0	0	1
000880	2019	5.11879	0	0	0.5105	0.962858	0	0.657077	0.80276	0.152147	0	0	0	0	0	19.0599	0	0	0	0	1
000880	2020	5.32023	0	0	0.5105	0.98582	0	0.647958	0.895915	0.191084	0	0	0	0	0	19.1797	0	0	0	0	1
000880	2021	5.16117	0	0	0.5105	0.885384	0	0.640329	0.96662	0.224269	0	0	0	0	0	19.3077	0	0	0	0	1
000880	2022	5.16955	0	0	0.5105	0.943844	0	0.641921	1.07595	0.26532	0	0	0	0	0	19.1235	0	0	0	0	1
000881	2017	6.07465	1	0	0.276	0.789248	0	0.517185	1.57696	0.128735	0	0	0	0	0	19.0609	0	0	0	0	1
000881	2018	5.99829	1	0	0.2816	0.743923	0	0.488125	1.71592	0.116798	1	0	0	0	0	19.3847	0	0	0	0	1
000881	2019	6.11185	1	0	0.2559	0.645556	0	0.460769	1.72251	0.143457	0	1	0	0	0	19.3905	0	0	0	0	1
000881	2020	5.91263	1	1	0.2523	0.727089	0	0.479222	1.73456	0.148035	0	0	1	0	0	19.3906	0	0	0	0	1
000881	2021	6.15084	1	1	0.2728	1.04722	0	0.498965	1.66747	0.128542	0	0	0	1	0	19.5795	0	0	0	0	1
000881	2022	5.84041	1	1	0.2728	1.08599	0	0.436896	1.68578	0.132002	0	0	0	0	1	19.6551	0	0	0	0	1
000882	2017	4.32648	0	0	0	1.07759	1	0.430615	0.901271	0.15527	0	0	0	0	0	0	0	0	0	0	1
000882	2018	4.36207	0	0	0	1.07539	1	0.420505	1.60696	0.078648	0	0	0	0	0	0	0	0	0	0	1
000882	2019	4.27325	0	0	0	1.10295	0	0.40957	1.45117	0.065368	0	0	0	0	0	0	0	0	0	0	1
000882	2020	3.99049	0	0	0	1.21833	0	0.28992	1.2122	0.095345	0	0	0	0	0	0	0	0	0	0	1
000882	2021	4.14384	0	0	0	1.4378	0	0.449812	1.26988	0.083113	0	0	0	0	0	0	0	0	0	0	1
000882	2022	4.02214	0	0	0	1.4959	0	0.438445	1.11569	0.096918	0	0	0	0	0	0	0	0	0	0	1
000883	2017	6.6921	1	0	0.188	0.492335	0	0.391796	0.340085	0.044416	0	0	0	0	0	0	0	0	0	0	2
000883	2018	6.61749	1	0	0.188	0.496886	0	0.39077	0.34108	0.024028	1	0	0	0	0	0	0	0	0	0	2
000883	2019	6.81196	1	0	0	0.482294	0	0.443433	0.438127	0.02014	0	1	0	0	0	0	0	0	0	0	2
000883	2020	6.95534	1	1	0	0.498928	0	0.417383	0.481998	0.016853	0	0	1	0	0	0	0	0	0	0	2
000883	2021	7.11846	1	1	0	0.504155	0	0.502486	0.846568	0.029319	0	0	0	1	0	0	0	0	0	0	2
000883	2022	7.00304	1	1	0	0.511502	0	0.537927	0.814215	0.036127	0	0	0	0	1	0	0	0	0	0	2
000885	2017	5.70887	0	0	0.0967	4.03954	0	0.751749	0.265124	0.045277	0	0	0	0	0	0	0	0	0	0	2
000885	2018	4.80743	0	0	0	4.383	0	0.675408	0.488851	0.08476	0	0	0	0	0	0	0	0	0	0	2
000885	2019	4.90836	0	0	0	4.29587	0	0.63013	0.463533	0.084611	0	0	0	0	0	0	0	0	0	0	2
000885	2020	5.29409	0	0	0	3.5031	0	0.604563	0.758542	0.138646	0	0	0	0	0	13.786	0	0	0	0	2
000885	2021	5.70898	0	0	0	3.50745	0	0.708167	0.812086	0.056756	0	0	0	0	0	16.1853	0	0	0	0	2
000885	2022	5.75908	0	0	0	4.16445	0	0.709152	0.745155	0.052278	0	0	0	0	0	0	0	0	0	0	2
000886	2017	3.68607	0	0	0	2.60537	0	0.160742	4.79758	0.148844	0	0	0	0	0	0	1	0	0	0	1
000886	2018	3.44601	0	0	0	5.70203	0	0.153518	5.15816	0.092649	0	0	0	0	0	0	1	0	0	0	1
000886	2019	2.40425	0	0	0.2531	4.7397	0	0.142468	5.39449	0.05512	0	0	0	0	0	0	1	0	0	0	1
000886	2020	2.08452	0	0	0	3.59517	0	0.121753	5.83692	0.124893	0	0	0	0	0	0	1	1	0	0	1
000886	2021	2.0544	0	0	0	3.17942	0	0.102215	7.36653	0.102819	0	0	0	0	0	0	1	1	0	0	1
000886	2022	2.35249	0	0	0	2.83352	0	0.101979	6.93242	0.291933	0	0	0	0	0	0	1	1	0	0	1
000887	2017	6.64295	0	0	0	5.08018	0	0.494019	2.30466	0.09942	0	0	0	0	0	19.9377	0	0	0	0	2
000887	2018	6.60993	0	0	0	4.3831	0	0.476338	2.37439	0.097925	0	0	0	0	0	20.1259	0	0	0	0	2
000887	2019	6.61625	0	0	0	4.08757	0	0.505901	2.20254	0.161118	0	0	0	0	0	20.1622	0	0	0	0	2
000887	2020	6.42978	0	0	0	5.83289	1	0.525101	1.88716	0.102918	0	0	0	0	0	20.0413	0	0	0	0	2
000887	2021	6.53873	0	0	0	5.50884	1	0.491427	1.62324	0.08916	0	0	0	0	0	20.1823	0	0	0	0	2
000887	2022	6.65576	0	0	0	4.14974	1	0.469692	1.67773	0.08842	0	0	0	0	0	20.3042	0	0	0	0	2
000888	2017	4.33991	0	0	0	1.80855	0	0.177993	3.48559	0.27523	0	0	0	0	0	0	1	0	0	0	3
000888	2018	4.25642	0	0	0	1.68076	0	0.17385	4.02244	0.343707	0	0	0	0	0	0	1	0	0	0	3
000888	2019	4.27628	0	0	0	2.02927	0	0.171611	4.26233	0.378746	0	0	0	0	0	0	1	0	0	0	3
000888	2020	3.3557	0	0	0	2.61557	0	0.261629	3.43089	0.259809	0	0	0	0	0	0	1	1	0	0	3
000888	2021	3.51342	0	0	0	3.1127	0	0.277437	3.71018	0.264458	0	0	0	0	0	12.9359	1	1	0	0	3
000888	2022	3.11037	0	0	0	3.09497	0	0.258413	3.60854	0.304167	0	0	0	0	0	0	1	1	0	0	3
000892	2017	4.60891	0	0	0	0.311372	0	0.25144	3.85407	0.239053	0	0	0	0	0	0	0	0	0	0	3
000892	2018	4.4067	0	0	0	0.309687	0	0.308152	3.36739	0.099427	0	0	0	0	0	15.5958	0	0	0	0	3
000892	2019	3.53396	0	0	0	0.292676	0	0.252537	3.8152	0.104799	0	0	0	0	0	0	0	0	0	0	3
000892	2020	2.4457	0	0	0	0.311194	1	0.293451	3.46154	0.257995	0	0	0	0	0	0	0	0	0	0	3
000892	2021	3.10056	0	0	0	0.311194	1	0.371829	2.45463	0.165204	0	0	0	0	0	13.114	0	0	0	0	3
000892	2022	3.43741	0	0	0	0.311194	1	0.345103	2.66888	0.157662	0	0	0	0	0	0	0	0	0	0	3
000895	2017	8.1762	0	0	0	2.8884	0	0.330102	1.29838	0.248766	0	0	0	0	0	19.9559	1	0	0	0	2
000895	2018	8.04535	0	0	0	2.5792	0	0.373578	1.19807	0.104331	0	0	0	0	0	20.0034	1	0	0	0	2
000895	2019	8.22113	0	0	0	9.46005	0	0.402257	1.44269	0.109879	0	0	0	0	0	20.0257	1	0	0	0	2
000895	2020	8.33294	0	0	0.0122	9.03985	0	0.30461	2.2005	0.23427	0	0	0	0	0	20.1513	1	1	0	0	2
000895	2021	8.25919	0	0	0	9.2055	0	0.318673	1.73819	0.222904	0	0	0	0	0	20.4046	1	1	0	0	2
000895	2022	8.07232	0	0	0	7.1401	0	0.390792	1.1743	0.143808	0	0	0	0	0	20.4921	1	1	0	0	2
000898	2017	8.70531	1	0	0	2.17008	0	0.43516	0.863375	0.027319	0	0	0	0	0	21.0352	0	0	0	0	1
000898	2018	8.81562	1	0	0	1.64143	0	0.417211	0.821694	0.023927	1	0	0	0	0	21.1287	0	0	0	0	1
000898	2019	8.70911	1	0	0	1.67652	0	0.401558	0.800654	0.053196	0	1	0	0	0	21.1667	0	0	0	0	1
000898	2020	8.69509	1	1	0	1.61021	0	0.388297	0.830843	0.060525	0	0	1	0	0	21.1775	0	0	0	0	1
000898	2021	8.98484	1	1	0	1.89719	0	0.382811	1.06131	0.055124	0	0	0	1	0	21.6956	0	0	0	0	1
000898	2022	8.7678	1	1	0	1.96356	0	0.393439	0.808541	0.05254	0	0	0	0	1	21.6868	0	0	0	0	1
000899	2017	4.96253	1	0	0.3372	1.06782	0	0.389494	0.86706	0.022652	0	0	0	0	0	0	1	0	1	0	2
000899	2018	5.08001	1	0	0.3372	1.07714	0	0.3856	0.73495	0.153885	1	0	0	0	0	0	0	0	0	0	2
000899	2019	5.10648	1	0	0	1.10857	0	0.347621	0.640977	0.029626	0	1	0	0	0	0	0	0	0	0	2
000899	2020	5.03088	1	1	0	1.13811	0	0.369682	0.883416	0.066105	0	0	1	0	0	17.1749	0	0	0	0	2
000899	2021	5.00712	1	1	0	1.13195	0	0.522826	0.700123	0.07643	0	0	0	1	0	18.3878	0	0	0	0	2
000899	2022	5.45377	1	1	0	1.10082	0	0.599323	0.758925	0.062604	0	0	0	0	1	18.7482	0	0	0	0	2
000900	2017	6.50455	0	0	0	1.34471	0	0.614974	0.873252	0.096565	0	0	0	0	0	15.5174	1	0	0	0	2
000900	2018	6.69052	0	0	0	1.4634	0	0.608156	1.02882	0.101259	0	0	0	0	0	15.5985	1	0	0	0	2
000900	2019	6.65937	0	0	0	1.43939	0	0.69475	0.751063	0.109439	0	0	0	0	0	15.272	1	0	0	0	2
000900	2020	6.6831	0	0	0	1.12309	0	0.743378	0.550454	0.097056	0	0	0	0	0	16.181	1	1	0	0	2
000900	2021	6.76866	0	0	0	0.94018	0	0.779106	0.326525	0.078473	0	0	0	0	0	16.2143	1	1	0	0	2
000900	2022	6.77085	0	0	0	0.929573	0	0.762431	0.487473	0.095092	0	0	0	0	0	16.3995	1	1	0	0	2
000901	2017	6.00284	0	0	0	0.616283	0	0.364904	2.20848	0.159171	0	0	0	0	0	19.6057	0	0	0	0	2
000901	2018	5.92711	0	0	0.0621	0.633396	0	0.357589	2.19523	0.149684	0	0	0	0	0	19.5974	0	0	0	0	2
000901	2019	5.84062	0	0	0.0768	0.658346	0	0.385203	2.04081	0.121509	0	0	0	0	0	19.7784	0	0	0	0	2
000901	2020	5.803	0	0	0.058	0.780884	0	0.383668	2.47506	0.157985	0	0	0	0	0	19.824	0	0	0	0	2
000901	2021	5.71658	0	0	0	0.779478	0	0.418023	2.34723	0.160456	0	0	0	0	0	19.7139	0	0	0	0	2
000901	2022	5.77537	0	0	0	0.836311	0	0.464572	2.1226	0.126802	0	0	0	0	0	19.7093	0	0	0	0	2
000902	2017	6.41775	1	0	0	2.99685	0	0.332607	1.86769	0.14614	0	0	0	0	0	18.4127	0	0	0	0	1
000902	2018	6.45477	1	0	0	2.96507	0	0.291497	2.09032	0.113231	1	0	0	0	0	18.5331	0	0	0	0	1
000902	2019	6.36898	1	0	0	2.99874	0	0.311065	2.30907	0.229803	0	1	0	0	0	18.6457	0	0	0	0	1
000902	2020	6.388	1	1	0	2.54989	0	0.371361	1.77972	0.213548	0	0	1	0	0	18.9446	0	0	0	0	1
000902	2021	6.52016	1	1	0	3.30299	0	0.374237	1.6999	0.15897	0	0	0	1	0	19.1598	0	0	0	0	1
000902	2022	6.66741	1	1	0	3.55232	0	0.464663	1.15828	0.057324	0	0	0	0	1	19.6478	0	0	0	0	1
000903	2017	5.93487	0	0	0.3299	2.51065	0	0.49529	1.27604	0.128628	0	0	0	0	0	18.8064	0	0	0	0	3
000903	2018	5.98385	0	0	0.3299	2.73549	0	0.548772	1.19283	0.115524	0	0	0	0	0	19.4748	0	0	0	0	3
000903	2019	6.01386	0	0	0.3299	2.93505	0	0.554377	1.04523	0.051964	0	0	0	0	0	19.9853	0	0	0	0	3
000903	2020	6.3941	0	0	0	3.06599	0	0.616172	1.09472	0.127533	0	0	0	0	0	19.841	0	0	0	0	3
000903	2021	6.07938	0	0	0	5.02896	0	0.607464	0.946724	0.107806	0	0	0	0	0	20.2465	0	0	0	0	3
000903	2022	5.57711	0	0	0	4.48234	0	0.670756	0.936572	0.041048	0	0	0	0	0	19.8758	0	0	0	0	3
000905	2017	6.86839	0	0	0	15.3139	0	0.563294	0.81901	0.036917	0	0	0	0	0	0	0	0	0	0	1
000905	2018	6.72446	0	0	0	14.7406	0	0.578385	0.664945	0.041416	0	0	0	0	0	0	0	0	0	0	1
000905	2019	6.70573	0	0	0	23.2616	0	0.545323	0.986664	0.100652	0	0	0	0	0	0	0	0	0	0	1
000905	2020	6.80612	0	0	0.6189	25.0402	0	0.559332	0.87759	0.041157	0	0	0	0	0	14.6995	0	0	0	0	1
000905	2021	7.18195	0	0	0.6189	25.0402	0	0.558004	0.896903	0.076657	0	0	0	0	0	15.7611	0	0	0	0	1
000905	2022	6.97372	0	0	0.5281	5.74449	0	0.486828	1.04392	0.02717	0	0	0	0	0	15.2774	0	0	0	0	1
000906	2017	8.03274	0	0	0	1.5815	0	0.747388	1.21225	0.138028	0	0	0	0	0	15.2932	0	0	0	0	2
000906	2018	8.29906	0	0	0	1.55765	0	0.747453	1.21863	0.09576	0	0	0	0	0	15.7995	0	0	0	0	2
000906	2019	8.46851	0	0	0	1.6693	0	0.770036	1.19091	0.101552	0	0	0	0	0	15.9908	0	0	0	0	2
000906	2020	8.70711	0	0	0	1.57237	0	0.757548	1.20494	0.123895	0	0	0	0	0	15.8852	0	0	0	0	2
000906	2021	9.11374	0	0	0	2.57493	0	0.723764	1.26693	0.181033	0	0	0	0	0	16.0357	0	0	0	0	2
000906	2022	9.24934	0	0	0	3.00864	0	0.702117	1.31885	0.132638	0	0	0	0	0	17.6006	0	0	0	0	2
000908	2017	5.15425	0	0	0	0.480933	1	0.466004	2.46467	0.09697	0	0	0	0	0	19.0294	0	0	0	0	2
000908	2018	5.0507	0	0	0	0.570441	1	0.452455	1.87288	0.097971	0	0	0	0	0	19.3132	0	0	0	0	2
000908	2019	4.34539	0	0	0	0.683466	1	0.553615	1.06907	0.093211	0	0	0	0	0	19.186	0	0	0	0	2
000908	2020	3.94542	0	0	0	0.769328	1	0.76276	0.549791	0.059392	0	0	0	0	0	19.1856	0	0	0	0	2
000908	2021	3.84697	0	0	0	0.694692	1	0.817145	0.497772	0.094257	0	0	0	0	0	17.9418	0	0	0	0	2
000908	2022	3.84064	0	0	0	0.738313	1	0.853706	0.527337	0.121154	0	0	0	0	0	17.9232	0	0	0	0	2
000909	2017	5.25191	0	0	0.4533	6.84743	0	0.681074	1.95774	0.087514	0	0	0	0	0	17.3597	0	0	0	0	1
000909	2018	4.62574	0	0	0.4533	6.38451	0	0.613195	1.16189	0.081929	0	0	0	0	0	17.3704	0	0	0	0	1
000909	2019	4.19708	0	0	0.4533	8.75097	0	0.605846	1.82844	0.054395	0	0	0	0	0	17.3145	0	0	0	0	1
000909	2020	4.28652	0	0	0.1733	1.12921	0	0.522629	2.08702	0.116069	0	0	0	0	0	17.3586	0	0	0	0	1
000909	2021	4.52452	0	0	0.1402	1.17603	0	0.545934	1.28344	0.127014	0	0	0	0	0	17.0758	0	0	0	0	1
000909	2022	3.91907	0	0	0.1402	1.67462	0	0.648317	0.808684	0.106678	0	0	0	0	0	17.3619	0	0	0	0	1
000910	2017	6.12511	0	0	0	3.72295	0	0.42134	1.62745	0.242369	0	0	0	0	0	18.7426	0	0	0	0	1
000910	2018	6.11725	0	0	0	2.99543	0	0.351712	1.84839	0.238676	0	0	0	0	0	18.8178	0	0	0	0	1
000910	2019	6.1193	0	0	0	3.58392	0	0.3426	1.94844	0.207734	0	0	0	0	0	18.8375	0	0	0	0	1
000910	2020	6.02687	0	0	0	2.42254	0	0.341871	2.00954	0.217226	0	0	0	0	0	18.7309	0	0	0	0	1
000910	2021	6.17011	0	0	0	2.40373	0	0.327679	2.2795	0.223873	0	0	0	0	0	18.8652	0	0	0	0	1
000910	2022	5.95237	0	0	0	2.88268	0	0.306591	2.5256	0.261916	0	0	0	0	0	18.6865	0	0	0	0	1
000913	2017	5.27884	0	0	0	0.96343	0	0.355843	1.83795	0.126669	0	0	0	0	0	18.2898	0	0	0	0	1
000913	2018	5.22653	0	0	0	1.05755	0	0.423726	1.61522	0.036026	0	0	0	0	0	18.5993	0	0	0	0	1
000913	2019	5.39059	0	0	0	1.05755	0	0.432672	1.65205	0.239918	0	0	0	0	0	18.8542	0	0	0	0	1
000913	2020	5.37499	0	0	0	1.12808	0	0.419488	1.72166	0.23988	0	0	0	0	0	18.9262	0	0	0	0	1
000913	2021	5.524	0	0	0	1.15031	0	0.4106	1.69379	0.282437	0	0	0	0	0	19.1904	0	0	0	0	1
000913	2022	5.64482	0	0	0	1.02821	0	0.478164	1.70472	0.400485	0	0	0	0	0	19.5716	0	0	0	0	1
000915	2017	4.73138	0	0	0	1.39247	0	0.200491	2.68238	0.250222	0	0	0	0	0	17.7426	1	0	0	0	1
000915	2018	4.51348	0	0	0	2.30478	0	0.19275	3.34743	0.346402	0	0	0	0	0	17.9022	0	0	0	0	1
000915	2019	4.76824	0	0	0	1.06859	0	0.18567	3.47224	0.293738	0	0	0	0	0	18.6642	0	0	0	0	1
000915	2020	4.67626	0	0	0	1.2813	0	0.20561	3.43278	0.401279	0	0	0	0	0	18.6127	0	0	0	0	1
000915	2021	4.65656	0	0	0	1.54386	0	0.136206	5.42245	0.305363	0	0	0	0	0	18.2235	0	0	0	0	1
000915	2022	4.84254	0	0	0	1.09344	0	0.134107	5.88814	0.370566	0	0	0	0	0	18.0442	0	0	0	0	1
000917	2017	6.34053	0	0	0.0181	2.19789	0	0.527426	1.2144	0.086721	0	0	0	0	0	18.0841	0	0	0	0	2
000917	2018	6.54084	0	0	0.0142	1.89966	0	0.523258	1.29034	0.111917	0	0	0	0	0	18.0908	0	0	0	0	2
000917	2019	6.1327	0	0	0.0216	2.2243	0	0.451876	1.56908	0.090113	0	0	0	0	0	18.1446	0	0	0	0	2
000917	2020	5.79178	0	0	0.0142	1.88675	0	0.4401	1.58758	0.112314	0	0	0	0	0	18.2567	0	0	0	0	2
000917	2021	5.48494	0	0	0	1.41186	1	0.388608	1.29622	0.101589	0	0	0	0	0	18.3237	0	0	0	0	2
000917	2022	5.29149	0	0	0	1.74086	1	0.357911	1.36149	0.102817	0	0	0	0	0	18.3568	0	0	0	0	2
000918	2017	4.50823	0	0	0	3.246	0	0.784559	1.31808	0.031697	0	0	0	0	0	0	0	0	0	0	2
000918	2018	4.62608	0	0	0	3.47892	1	0.813164	0.994078	0.030734	0	0	0	0	0	0	0	0	0	0	2
000918	2019	4.63476	0	0	0	4.36838	1	0.808406	1.08323	0.040237	0	0	0	0	0	0	0	0	0	0	2
000918	2020	4.10928	0	0	0	4.54724	1	0.824706	0.941343	0.015525	0	0	0	0	0	0	0	0	0	0	2
000918	2021	4.30369	0	0	0	1.25683	0	0.911622	0.770661	0.007408	0	0	0	0	0	0	0	0	0	0	2
000918	2022	4.27652	0	0	0	1.63121	0	0.911622	0.673876	0.007408	0	0	0	0	0	0	0	0	0	0	2
000919	2017	5.31066	0	0	0	2.78853	0	0.208222	3.04398	0.232391	0	0	0	0	0	17.2127	0	0	0	0	1
000919	2018	5.27232	0	0	0	2.7247	0	0.164455	3.69814	0.245666	0	0	0	0	0	17.3455	0	0	0	0	1
000919	2019	5.10962	0	0	0	2.80409	1	0.176422	3.31585	0.349709	0	0	0	0	0	17.5978	0	0	0	0	1
000919	2020	4.94773	0	0	0	2.71978	0	0.198532	2.56036	0.303097	0	0	0	0	0	17.5931	1	1	0	0	1
000919	2021	5.08203	0	0	0	3.15192	0	0.205298	2.67402	0.333117	0	0	0	0	0	17.8588	1	1	0	0	1
000919	2022	4.91981	0	0	0	3.63681	0	0.201679	3.04263	0.324624	0	0	0	0	0	18.1219	1	1	0	0	1
000920	2017	4.35278	1	0	0	6.57011	0	0.46697	0.888322	0.12554	0	0	0	0	0	17.8096	0	0	0	0	3
000920	2018	4.25218	1	0	0	5.74663	0	0.513245	1.21922	0.117376	1	0	0	0	0	18.012	0	0	0	0	3
000920	2019	4.27805	1	0	0	4.33774	0	0.422954	2.26118	0.11334	0	1	0	0	0	17.9623	0	0	0	0	3
000920	2020	4.30287	1	1	0	4.57511	0	0.445251	1.82997	0.170482	0	0	1	0	0	18.1198	0	0	0	0	3
000920	2021	4.30036	1	1	0	4.48842	0	0.43147	1.68752	0.211128	0	0	0	1	0	18.2674	0	0	0	0	3
000920	2022	4.27775	1	1	0.4879	3.79633	0	0.356255	1.78824	0.311475	0	0	0	0	1	18.3526	0	0	0	0	3
000921	2017	7.78324	0	0	0	0.901141	0	0.672004	1.05235	0.044074	0	0	0	0	0	20.4039	0	0	0	0	1
000921	2018	7.77356	0	0	0	0.913295	1	0.638563	1.05852	0.048624	0	0	0	0	0	20.7312	0	0	0	0	1
000921	2019	7.71079	0	0	0	0.825964	1	0.632815	1.1767	0.060755	0	0	0	0	0	20.8497	0	0	0	0	1
000921	2020	7.87608	0	0	0	0.819892	0	0.655442	1.13144	0.038678	0	0	0	0	0	21.1501	0	0	0	0	1
000921	2021	8.17047	0	0	0	0.775143	1	0.721329	1.04439	0.051461	0	0	0	0	0	21.4885	0	0	0	0	1
000921	2022	8.30081	0	0	0	0.899431	1	0.70603	1.00727	0.044755	0	0	0	0	0	21.6066	0	0	0	0	1
000923	2017	5.93687	1	0	0.3881	0.417867	0	0.347239	2.37839	0.315859	0	0	0	0	0	14.5814	0	0	0	0	1
000923	2018	5.7076	1	0	0.3936	0.427081	0	0.32462	2.4684	0.234064	1	0	0	0	0	16.4996	0	0	0	0	1
000923	2019	5.9375	1	0	0.3942	0.42816	0	0.264815	4.56128	0.194709	0	1	0	0	0	16.5669	0	0	0	0	1
000923	2020	5.76854	1	1	0	0.532305	0	0.266362	5.47088	0.271706	0	0	1	0	0	0	0	0	0	0	1
000923	2021	5.88835	1	1	0	1.51777	0	0.231548	7.58491	0.348439	0	0	0	1	0	0	0	0	0	0	1
000923	2022	5.5497	1	1	0	1.75941	0	0.227593	7.90766	0.308759	0	0	0	0	1	0	0	0	0	0	1
000925	2017	4.93623	0	0	0	0.383511	1	0.601057	0.976896	0.106326	0	0	0	0	0	18.8189	1	0	0	0	1
000925	2018	4.96532	0	0	0	0.432365	1	0.622874	0.901977	0.095222	0	0	0	0	0	18.3952	1	0	0	0	1
000925	2019	5.18205	0	0	0	0.447639	0	0.659408	0.969523	0.093437	0	0	0	0	0	18.6905	1	0	0	0	1
000925	2020	5.12386	0	0	0	0.259185	0	0.588852	1.14548	0.082258	0	0	0	0	0	18.8041	1	1	0	0	1
000925	2021	5.05644	0	0	0	0.278047	1	0.616039	1.30023	0.123623	0	0	0	0	0	18.9505	1	1	0	0	1
000925	2022	4.91554	0	0	0	0.25625	1	0.584415	1.28583	0.153875	0	0	0	0	0	19.0915	1	1	0	0	1
000926	2017	6.65862	0	0	0	1.52598	0	0.757274	2.12145	0.165362	0	0	0	0	0	17.5924	1	0	0	0	2
000926	2018	6.52702	0	0	0	1.71318	0	0.745594	1.9262	0.051888	0	0	0	0	0	17.673	1	0	0	0	2
000926	2019	6.3289	0	0	0	1.97482	0	0.757844	1.64592	0.089745	0	0	0	0	0	17.6912	1	0	0	0	2
000926	2020	6.09724	0	0	0	2.20399	0	0.765836	1.35376	0.075968	0	0	0	0	0	17.4657	1	1	0	0	2
000926	2021	6.50038	0	0	0	3.11111	0	0.744215	1.38715	0.080297	0	0	0	0	0	17.768	1	1	0	0	2
000926	2022	6.61302	0	0	0	3.30295	0	0.676982	1.5189	0.05964	0	0	0	0	0	17.3592	1	1	0	0	2
000928	2017	6.19207	0	0	0.3583	1.09966	0	0.654171	1.28871	0.071434	0	0	0	0	0	0	0	0	0	0	2
000928	2018	6.26124	0	0	0.3583	1.08526	0	0.705877	1.25679	0.132074	0	0	0	0	0	17.1355	0	0	0	0	2
000928	2019	6.74092	0	0	0.3583	1.07231	0	0.715311	1.21279	0.138053	0	0	0	0	0	17.8259	0	0	0	0	2
000928	2020	6.82041	0	0	0	1.20097	0	0.707914	1.16183	0.190229	0	0	0	0	0	19.2343	0	0	0	0	2
000928	2021	6.76376	0	0	0	1.14101	0	0.74151	1.09561	0.223551	0	0	0	0	0	19.4284	0	0	0	0	2
000928	2022	6.93944	0	0	0	1.18836	0	0.745138	1.05381	0.233125	0	0	0	0	0	19.6094	0	0	0	0	2
000929	2017	3.67786	0	0	0	0.876478	0	0.211946	3.66321	0.376085	0	0	0	0	0	14.9824	0	0	0	0	3
000929	2018	3.4768	0	0	0	0.953437	0	0.209066	3.63436	0.050828	0	0	0	0	0	14.7543	0	0	0	0	3
000929	2019	3.36814	0	0	0	1.05032	0	0.204043	3.84741	0.060969	0	0	0	0	0	14.8969	0	0	0	0	3
000929	2020	2.98083	0	0	0	1.11979	0	0.198293	3.91777	0.06376	0	0	0	0	0	14.6174	0	0	0	0	3
000929	2021	2.83536	0	0	0	1.261	0	0.181805	4.37782	0.029237	0	0	0	0	0	14.6253	0	0	0	0	3
000929	2022	2.71956	0	0	0	1.35647	0	0.174087	3.14885	0.021921	0	0	0	0	0	14.654	0	0	0	0	3
000930	2017	5.98546	1	0	0	1.6928	0	0.670688	0.583599	0.090572	0	0	0	0	0	17.6039	1	0	1	0	2
000930	2018	6.96613	1	0	0	3.59128	0	0.524544	0.959373	0.037777	1	0	0	0	0	18.4371	1	0	1	0	2
000930	2019	7.04663	1	0	0	3.69683	0	0.405316	1.02853	0.040638	0	1	0	0	0	18.2867	1	0	1	0	2
000930	2020	7.09162	1	1	0	4.36716	0	0.472684	1.062	0.031311	0	0	1	0	0	18.5551	1	1	1	1	2
000930	2021	7.18131	1	1	0	4.57834	0	0.348986	1.36559	0.061403	0	0	0	1	0	18.5963	1	1	1	1	2
000930	2022	6.98379	1	1	0	4.34803	0	0.308768	1.48619	0.053205	0	0	0	0	1	18.7004	1	1	1	1	2
000931	2017	4.73358	0	0	0.0066	2.7262	1	0.509306	1.54939	0.121246	0	0	0	0	0	16.522	0	0	0	0	1
000931	2018	4.76983	0	0	0.0066	1.66248	1	0.463328	1.65202	0.106359	0	0	0	0	0	17.1484	0	0	0	0	1
000931	2019	4.91986	0	0	0.0066	1.66447	0	0.481596	1.53452	0.070182	0	0	0	0	0	17.9977	0	0	0	0	1
000931	2020	4.60897	0	0	0.0066	1.71165	0	0.44695	1.47211	0.058482	0	0	0	0	0	18.057	0	0	0	0	1
000931	2021	4.6263	0	0	0.009	2.17201	0	0.509501	1.12095	0.044824	0	0	0	0	0	18.7575	0	0	0	0	1
000931	2022	4.68221	0	0	0.009	2.21885	0	0.527986	1.11665	0.033799	0	0	0	0	0	18.6158	0	0	0	0	1
000933	2017	7.23272	1	0	0	0.950903	0	0.854719	0.48338	0.036331	0	0	0	0	0	18.22	0	0	0	0	2
000933	2018	7.01445	1	0	0	1.00749	0	0.856874	0.455487	0.036293	1	0	0	0	0	17.9398	0	0	0	0	2
000933	2019	6.92963	1	0	0	0.986151	0	0.821109	0.435778	0.042605	0	1	0	0	0	17.7914	0	0	0	0	2
000933	2020	7.00412	1	1	0.0456	0.839487	0	0.795072	0.497745	0.074945	0	0	1	0	0	18.7214	0	0	0	0	2
000933	2021	7.58622	1	1	0	1.09008	0	0.731441	0.478124	0.050544	0	0	0	1	0	18.886	0	0	0	0	2
000933	2022	7.69437	1	1	0	0.762278	0	0.649765	0.681511	0.081258	0	0	0	0	1	19.0949	0	0	0	0	2
000935	2017	5.23924	1	0	0	0.546579	0	0.41394	0.375364	0.014394	0	0	0	0	0	0	0	0	0	0	3
000935	2018	4.89613	1	0	0	0.574648	0	0.164091	2.27985	0.096196	1	0	0	0	0	0	0	0	0	0	3
000935	2019	4.64431	1	0	0	0.601633	0	0.132121	2.01019	0.124265	0	1	0	0	0	15.4936	0	0	0	0	3
000935	2020	4.42574	1	1	0	0.592096	0	0.078986	4.17062	0.247977	0	0	1	0	0	16.1667	0	0	0	0	3
000935	2021	4.26976	1	1	0	0.571059	0	0.085263	3.31086	0.100882	0	0	0	1	0	17.37	0	0	0	0	3
000935	2022	4.13764	1	1	0	0.522871	0	0.096251	1.75228	0.077058	0	0	0	0	1	17.6497	0	0	0	0	3
000936	2017	5.22139	0	0	0	5.09804	0	0.578474	1.83056	0.072644	0	0	0	0	0	14.3102	0	0	0	0	1
000936	2018	5.26761	0	0	0	6.00543	0	0.585056	1.34351	0.073576	0	0	0	0	0	14.4361	0	0	0	0	1
000936	2019	5.23539	0	0	0	8.52731	0	0.553308	3.38534	0.052053	0	0	0	0	0	14.7271	0	0	0	0	1
000936	2020	4.85931	0	0	0	8.28367	0	0.443624	1.3799	0.095318	0	0	0	0	0	14.5533	0	0	0	0	1
000936	2021	4.82506	0	0	0	7.65849	0	0.236955	1.27108	0.078204	0	0	0	0	0	16.1164	0	0	0	0	1
000936	2022	5.08293	0	0	0	1.89413	0	0.209756	1.22177	0.066149	0	0	0	0	0	16.0777	0	0	0	0	1
000937	2017	7.24026	1	0	0.6102	1.46286	0	0.545199	1.2304	0.129405	0	0	0	0	0	17.4229	0	0	0	0	1
000937	2018	7.26736	1	0	0.6138	1.45788	0	0.528507	1.2844	0.156204	1	0	0	0	0	18.6659	0	0	0	0	1
000937	2019	7.1659	1	0	0.6138	1.42931	0	0.49565	1.39115	0.243993	0	1	0	0	0	18.9821	0	0	0	0	1
000937	2020	7.05344	1	1	0.6138	1.42473	0	0.53983	0.842884	0.292808	0	0	1	0	0	19.3091	0	0	0	0	1
000937	2021	7.48541	1	1	0.4971	0.764624	0	0.509669	0.789637	0.237726	0	0	0	1	0	19.6003	0	0	0	0	1
000937	2022	7.61184	1	1	0.4971	0.759667	0	0.51576	0.835921	0.215823	0	0	0	0	1	20.4481	0	0	0	0	1
000938	2017	7.8638	0	0	0.6485	1.70632	0	0.321422	1.67405	0.093458	0	0	0	0	0	21.8382	0	0	0	0	1
000938	2018	7.99276	0	0	0.6485	1.70632	0	0.372128	1.63989	0.117564	0	0	0	0	0	21.924	1	0	0	0	1
000938	2019	8.05314	0	0	0	2.46486	0	0.408855	1.51179	0.177314	0	0	0	0	0	22.0947	1	0	0	0	1
000938	2020	8.16027	0	0	0	2.41927	0	0.419034	1.5105	0.141612	0	0	0	0	0	22.1417	1	1	0	0	1
000938	2021	8.20197	0	0	0	2.70373	0	0.463081	1.53288	0.1263	0	0	0	0	0	22.3087	1	1	0	0	1
000938	2022	8.20328	0	0	0	0.962199	0	0.489248	1.52187	0.140187	0	0	0	0	0	22.3908	1	1	0	0	1
000948	2017	5.01863	0	0	0	2.07247	1	0.474206	1.51245	0.238884	0	0	0	0	0	19.2941	0	0	0	0	3
000948	2018	5.15788	0	0	0	1.70234	1	0.42717	1.87402	0.349658	0	0	0	0	0	19.4907	0	0	0	0	3
000948	2019	5.38039	0	0	0	5.40979	1	0.541897	1.55253	0.293376	0	0	0	0	0	19.5945	0	0	0	0	3
000948	2020	5.56522	0	0	0.4198	5.10706	0	0.511581	1.66307	0.325447	0	0	0	0	0	19.7649	0	0	0	0	3
000948	2021	5.76404	0	0	0.4198	8.93191	0	0.667141	1.35574	0.239531	0	0	0	0	0	19.9107	0	0	0	0	3
000948	2022	6.09644	0	0	0.3919	14.148	0	0.748445	1.31703	0.213083	0	0	0	0	0	20.0962	0	0	0	0	3
000949	2017	5.56569	0	0	0.3017	1.00266	0	0.449672	1.53283	0.062001	0	0	0	0	0	18.6903	0	0	0	0	2
000949	2018	5.64995	0	0	0.3017	1.02969	0	0.534569	1.05329	0.072247	0	0	0	0	0	18.8978	0	0	0	0	2
000949	2019	5.63221	0	0	0.3017	1.04575	0	0.535458	1.19506	0.066709	0	0	0	0	0	18.8144	0	0	0	0	2
000949	2020	5.50985	0	0	0	1.1023	0	0.561765	1.254	0.102031	0	0	0	0	0	18.3867	0	0	0	0	2
000949	2021	6.18094	0	0	0.31	1.57958	0	0.448367	1.7098	0.128929	0	0	0	0	0	18.6689	0	0	0	0	2
000949	2022	6.00996	0	0	0.3017	1.73491	0	0.507378	1.2042	0.104873	0	0	0	0	0	19.9783	0	0	0	0	2
000951	2017	7.90188	0	0	0	6.62305	0	0.763459	1.21564	0.090278	0	0	0	0	0	19.1088	0	0	0	0	1
000951	2018	7.83448	0	0	0	5.73561	0	0.688601	1.32663	0.054378	0	0	0	0	0	19.0599	0	0	0	0	1
000951	2019	7.7901	0	0	0	4.65547	0	0.67232	1.36851	0.114849	0	0	0	0	0	19.2593	0	0	0	0	1
000951	2020	8.10746	0	0	0	5.08207	0	0.745469	1.19625	0.06614	0	0	0	0	0	19.9617	0	0	0	0	1
000951	2021	8.07854	0	0	0	5.56769	0	0.577893	1.48269	0.202348	0	0	0	0	0	20.2165	0	0	0	0	1
000951	2022	7.31049	0	0	0	5.56161	0	0.575487	1.42176	0.359396	0	0	0	0	0	19.8868	0	0	0	0	1
000952	2017	4.01658	0	0	0	1.313	0	0.533928	0.551337	0.085776	0	0	0	0	0	17.6762	1	0	0	0	2
000952	2018	3.95405	0	0	0	1.30575	1	0.479735	0.643663	0.102494	0	0	0	0	0	17.985	0	0	0	0	2
000952	2019	3.81117	0	0	0	1.1547	1	0.454122	0.733041	0.103964	0	0	0	0	0	17.8003	0	0	0	0	2
000952	2020	3.72947	0	0	0.2668	1.70081	1	0.310062	1.52484	0.146273	0	0	0	0	0	17.4732	0	0	0	0	2
000952	2021	3.83044	0	0	0.2546	1.98132	1	0.29191	1.31219	0.099113	0	0	0	0	0	17.7679	0	0	0	0	2
000952	2022	3.70109	0	0	0.2475	2.13915	1	0.395798	1.53737	0.173663	0	0	0	0	0	18.0493	0	0	0	0	2
000955	2017	3.80938	0	0	0	1.09275	1	0.43133	2.16817	0.277169	0	0	0	0	0	16.5169	1	0	0	0	1
000955	2018	3.80631	0	0	0	1.45732	1	0.434588	1.54498	0.169221	0	0	0	0	0	16.2819	1	0	0	0	1
000955	2019	3.79884	0	0	0	1.45352	0	0.464304	1.77592	0.200085	0	0	0	0	0	16.4599	1	0	0	0	1
000955	2020	4.38349	0	0	0	0.715084	0	0.337826	2.35454	0.260148	0	0	0	0	0	17.1354	0	0	0	0	1
000955	2021	3.98758	0	0	0	0.544102	0	0.259006	3.40784	0.06648	0	0	0	0	0	16.8605	0	0	0	0	1
000955	2022	3.80482	0	0	0	0.491835	0	0.267797	2.26724	0.092301	0	0	0	0	0	16.9042	0	0	0	0	1
000957	2017	6.31162	0	0	0.4003	0.860703	0	0.775891	1.30278	0.035906	0	0	0	0	0	19.4904	0	0	0	0	1
000957	2018	6.00278	0	0	0	0.853728	0	0.778635	1.37762	0.041717	0	0	0	0	0	19.4456	0	0	0	0	1
000957	2019	6.04393	0	0	0	0.853382	0	0.773103	1.27243	0.045837	0	0	0	0	0	19.5381	0	0	0	0	1
000957	2020	5.56026	0	0	0	0.802361	0	0.735704	1.36675	0.033777	0	0	0	0	0	19.5382	0	0	0	0	1
000957	2021	5.48049	0	0	0	0.833465	0	0.740854	1.16256	0.098981	0	0	0	0	0	19.7609	0	0	0	0	1
000957	2022	5.56668	0	0	0	1.45511	0	0.715775	1.1865	0.143412	0	0	0	0	0	19.3237	0	0	0	0	1
000959	2017	8.28214	1	0	0.7402	8.78097	0	0.727808	0.339857	0.026444	0	0	0	0	0	18.7912	1	0	1	0	1
000959	2018	8.36799	1	0	0.7402	8.36459	0	0.730785	0.3176	0.029382	1	0	0	0	0	21.5677	1	0	1	0	1
000959	2019	8.29084	1	0	0.6438	2.69372	0	0.719185	0.316521	0.027714	0	1	0	0	0	21.7728	1	0	1	0	1
000959	2020	8.41714	1	1	0.643808	2.65074	0	0.731025	0.389201	0.034356	0	0	1	0	0	21.9084	1	1	1	1	1
000959	2021	8.94686	1	1	0.6259	1.45641	0	0.665948	0.468196	0.057984	0	0	0	1	0	22.395	1	1	1	1	1
000959	2022	8.68081	1	1	0.5653	1.86876	0	0.65027	0.452048	0.058176	0	0	0	0	1	22.4071	1	1	1	1	1
000960	2017	7.79821	1	0	0.447	1.48901	0	0.608614	0.677623	0.12411	0	0	0	0	0	19.4727	0	0	0	0	3
000960	2018	7.78468	1	0	0.4501	1.49793	0	0.586543	0.807152	0.148125	1	0	0	0	0	19.4326	0	0	0	0	3
000960	2019	7.80992	1	0	0	1.50139	0	0.608441	0.619172	0.124119	0	1	0	0	0	19.5291	0	0	0	0	3
000960	2020	7.78926	1	1	0	1.40415	0	0.615294	0.851576	0.115367	0	0	1	0	0	19.4606	0	0	0	0	3
000960	2021	8.05823	1	1	0	1.87435	0	0.582178	1.08703	0.103045	0	0	0	1	0	19.949	0	0	0	0	3
000960	2022	7.8649	1	1	0	1.78602	1	0.52763	1.14702	0.057072	0	0	0	0	1	19.2052	0	0	0	0	3
000961	2017	7.70784	0	0	0	2.52372	1	0.905155	1.39983	0.060432	0	0	0	0	0	0	1	0	0	0	1
000961	2018	7.8543	0	0	0	2.96945	1	0.911622	1.21002	0.056476	0	0	0	0	0	0	1	0	0	0	1
000961	2019	8.40312	0	0	0	6.53098	1	0.90769	1.16643	0.055643	0	0	0	0	0	14.0653	1	0	0	0	1
000961	2020	8.42073	0	0	0	5.15613	1	0.865379	1.18413	0.06796	0	0	0	0	0	17.9238	1	1	0	0	1
000961	2021	8.45563	0	0	0	8.21244	0	0.883704	1.05934	0.039499	0	0	0	0	0	17.9168	1	1	0	0	1
000961	2022	8.03771	0	0	0	9.59117	0	0.898107	0.987867	0.024422	0	0	0	0	0	15.0722	1	1	0	0	1
000962	2017	4.14928	1	0	0	8.00699	0	0.456908	1.58025	0.149851	0	0	0	0	0	17.2197	0	0	0	0	3
000962	2018	4.27909	1	0	0	7.72344	0	0.37321	1.45763	0.149066	1	0	0	0	0	17.025	0	0	0	0	3
000962	2019	3.6177	1	0	0	6.96049	0	0.287215	3.98805	0.182298	0	1	0	0	0	17.4651	0	0	0	0	3
000962	2020	3.71801	1	1	0	4.34948	0	0.200653	2.51919	0.066949	0	0	1	0	0	17.6615	0	0	0	0	3
000962	2021	3.8335	1	1	0	6.29121	0	0.207447	4.26451	0.065427	0	0	0	1	0	17.963	0	0	0	0	3
000962	2022	3.87756	1	1	0	5.83439	0	0.246594	3.67416	0.123968	0	0	0	0	1	17.8299	0	0	0	0	3
000963	2017	7.55072	0	0	0.1646	1.63804	0	0.449002	2.09287	0.148421	0	0	0	0	0	19.9505	1	0	0	0	1
[truncated: 12,199 more rows]

## Sheet: For Table 8
STOCK	YEAR	EE	RB*TIME1	State Owner	FST	Duality	Leverage	Current	Cash Flow
000002	2017	9.73768	0	0	0.750447	1	0.839813	1.20086	0.14101
000002	2018	9.924	0	0	0.694234	0	0.845856	1.15434	0.114923
000002	2019	10.0523	0	0	0.807032	0	0.84359	1.13074	0.092338
000006	2017	5.30343	0	0	1.14577	0	0.565648	1.66517	0.223894
000006	2018	5.01256	0	0	1.02333	0	0.528236	1.91797	0.265226
000006	2019	5.48047	0	0	0.979018	0	0.544612	2.42067	0.189272
000008	2017	5.05582	0	0	0.400774	0	0.326949	1.89028	0.089243
000008	2018	5.08524	0	0	0.60241	0	0.29251	2.03244	0.096471
000008	2019	5.33095	0	0	0.917167	0	0.370962	1.6132	0.098135
000009	2017	6.10863	0	0	1.20303	1	0.633121	1.64165	0.137131
000009	2018	6.6196	0	0	0.774886	1	0.649896	1.56606	0.152748
000009	2019	6.53092	0	0	0.748116	1	0.645559	1.60016	0.17347
000011	2017	5.30968	0	0.6382	4.48637	0	0.458117	1.86483	0.456977
000011	2018	5.18364	0	0.6382	25.0402	0	0.425931	1.94315	0.58
000011	2019	5.46198	0	0	25.0402	0	0.696768	1.81868	0.304975
000012	2017	6.57902	0	0	0.998654	0	0.55057	0.661976	0.125915
000012	2018	6.44697	0	0	1.00407	0	0.505634	0.795466	0.116412
000012	2019	6.40309	1	0	0.929988	0	0.457957	0.741464	0.100643
000014	2017	3.628	0	0	2.87089	0	0.476437	2.12427	0.080488
000014	2018	3.14471	0	0	6.54231	0	0.504366	1.9905	0.080443
000014	2019	3.29737	0	0	5.89601	0	0.515342	1.89715	0.052581
000016	2017	7.62445	0	0	1.09627	0	0.652011	1.25679	0.131497
000016	2018	8.04552	0	0	1.16435	1	0.713465	0.963285	0.104112
000016	2019	8.08081	0	0	1.1681	1	0.766908	1.14797	0.105518
000019	2017	3.12572	0	0.16	1.02195	0	0.100181	5.66892	0.23913
000019	2018	6.55267	0	0.6379	6.62409	0	0.329474	2.88898	0.097642
000019	2019	6.47711	0	0.7202	6.72181	0	0.31758	3.4387	0.022871
000020	2017	4.10647	0	0	2.77785	1	0.490804	1.12646	0.129374
000020	2018	3.76379	0	0	2.71118	1	0.475007	1.09279	0.045311
000020	2019	3.77438	0	0	2.62984	1	0.463615	1.51273	0.059667
000021	2017	6.9172	0	0	4.0027	0	0.642835	1.07806	0.097073
000021	2018	6.9394	0	0	3.96702	0	0.576803	1.11946	0.113064
000021	2019	6.65132	0	0	3.38599	0	0.615132	1.07772	0.07684
000023	2017	4.47992	0	0	0.409361	0	0.754666	1.18542	0.158827
000023	2018	4.63794	0	0	0.472665	0	0.781529	1.14949	0.145414
000023	2019	4.78025	1	0	1.39036	1	0.767842	1.10749	0.147816
000025	2017	3.25088	0	0.4909	1.94956	0	0.28881	1.31455	0.101042
000025	2018	3.33537	0	0	2.11049	0	0.337101	1.36891	0.086142
000025	2019	3.63403	0	0	2.52651	0	0.186276	2.27896	0.243452
000026	2017	5.40459	0	0	3.11923	0	0.310582	2.36627	0.051664
000026	2018	5.4412	0	0	2.41862	0	0.286011	2.40657	0.045177
000026	2019	5.43449	0	0	6.56964	0	0.294179	2.42357	0.083781
000027	2017	6.95158	0	0	1.62542	0	0.679887	0.718816	0.094729
000027	2018	7.06746	0	0	1.55816	0	0.676944	0.930431	0.095977
000027	2019	7.10081	1	0	1.53073	0	0.650566	0.587837	0.080197
000028	2017	8.00332	0	0.573	4.92619	0	0.55569	1.51034	0.164409
000028	2018	7.95333	0	0.573	4.88753	0	0.519335	1.65982	0.26381
000028	2019	8.02047	0	0.573	4.036	0	0.541779	1.59305	0.251269
000029	2017	4.55866	0	0	25.0402	0	0.323178	2.67571	0.302509
000029	2018	4.8844	0	0	25.0402	0	0.314014	2.62097	0.246153
000029	2019	5.0893	0	0	25.0402	0	0.282032	3.03633	0.306984
000030	2017	6.12013	0	0	0.525738	0	0.389791	1.68676	0.143322
000030	2018	6.20297	0	0	0.507379	0	0.389844	1.57483	0.136092
000030	2019	6.40359	0	0	0.503299	0	0.423117	1.49758	0.106321
000031	2017	6.82152	0	0	6.23056	0	0.844959	1.34687	0.13345
000031	2018	6.78248	0	0	6.16297	0	0.849079	1.78255	0.130806
000031	2019	7.67175	0	0	1.93317	0	0.767767	1.5769	0.147586
000032	2017	4.81856	0	0.5827	2.72013	0	0.186046	4.14845	0.171461
000032	2018	4.70581	0	0	2.60297	0	0.295935	2.61789	0.187947
000032	2019	4.5287	0	0	2.48304	0	0.292026	2.72313	0.150399
000034	2017	8.40471	0	0	0.59522	1	0.861665	0.972694	0.060591
000034	2018	8.55252	0	0	0.588411	1	0.851975	0.998819	0.03766
000034	2019	8.54906	0	0	0.727329	1	0.851301	1.03752	0.104527
000035	2017	4.68848	0	0.0112	1.15948	0	0.625057	0.758192	0.146561
000035	2018	4.71116	0	0	1.1685	0	0.626002	0.429402	0.034885
000035	2019	7.03526	0	0	0.46062	0	0.752553	0.908339	0.058468
000036	2017	5.56321	0	0	4.42695	0	0.417036	2.26883	0.152386
000036	2018	5.39424	0	0	3.9209	0	0.500599	2.04409	0.422067
000036	2019	5.31322	0	0	4.31299	0	0.534994	2.14622	0.446921
000037	2017	4.91597	0	0	0.512924	0	0.298029	1.62952	0.142733
000037	2018	4.79367	0	0	0.519551	0	0.384122	1.45956	0.27666
000037	2019	4.30013	1	0	0.465286	0	0.359328	1.58926	0.239648
000039	2017	8.46015	0	0	2.85672	0	0.668943	1.17518	0.041674
000039	2018	8.66982	0	0	2.90436	0	0.670181	1.13043	0.066292
000039	2019	8.59302	1	0	2.91474	0	0.680212	1.30339	0.050317
000040	2017	6.2721	0	0	0.721976	1	0.600067	1.94758	0.344807
000040	2018	6.38043	0	0	1.4859	1	0.576703	1.59207	0.216168
000040	2019	6.06695	1	0	3.57509	1	0.563673	1.41828	0.021217
000042	2017	6.44856	0	0	1.78485	1	0.842186	1.55112	0.099036
000042	2018	6.24142	0	0	1.84699	0	0.833525	1.44342	0.103788
000042	2019	6.07688	0	0	2.0947	0	0.822497	1.6085	0.061976
000045	2017	4.55864	0	0	7.26667	0	0.160336	5.76045	0.276766
000045	2018	4.40322	0	0	7.19811	0	0.251066	2.93084	0.245405
000045	2019	4.92519	0	0	7.2378	0	0.149354	4.58564	0.059286
000049	2017	6.73704	0	0	4.74607	0	0.761753	1.11453	0.031083
000049	2018	7.03216	0	0	4.69191	0	0.743297	1.21148	0.030633
000049	2019	7.07439	0	0	4.48	0	0.673751	1.34239	0.053051
000050	2017	6.79925	0	0	0.653991	0	0.511848	1.10405	0.140209
000050	2018	7.57746	0	0.3903	0.417014	0	0.566855	0.766249	0.061368
000050	2019	7.47719	0	0.1894	0.416193	0	0.591951	0.70542	0.049185
000055	2017	5.22126	0	0	0.402029	1	0.575245	1.42836	0.122129
000055	2018	5.26572	0	0	0.5135	1	0.512594	1.3515	0.089709
000055	2019	5.27519	1	0	0.565891	1	0.53991	1.04286	0.063788
000056	2017	3.89749	0	0	0.452273	0	0.591611	1.75269	0.044449
000056	2018	4.14773	0	0	0.480855	0	0.561924	1.29475	0.009116
000056	2019	4.02847	0	0	0.507118	0	0.554071	0.821109	0.007408
000058	2017	4.98096	0	0.364873	17.3749	0	0.630906	1.48102	0.135555
000058	2018	4.66554	0	0.567	25.0402	0	0.656307	1.7093	0.240431
000058	2019	4.47277	0	0.567	25.0402	0	0.594452	2.02829	0.128349
000059	2017	7.68491	0	0.3216	1.77581	1	0.591054	0.747474	0.204337
000059	2018	7.84113	0	0	1.58424	0	0.576934	1.73002	0.266195
000059	2019	7.7125	1	0	1.47591	0	0.51817	1.47149	0.242368
000060	2017	7.1866	0	0.0377	1.87653	1	0.448532	1.2812	0.113641
000060	2018	7.15818	0	0	2.04688	1	0.450591	1.11723	0.097743
000060	2019	7.20159	1	0	1.93596	0	0.440773	1.06296	0.096714
000061	2017	5.04881	0	0	0.705421	0	0.659883	0.513526	0.096732
000061	2018	5.05138	0	0	0.936381	0	0.653134	0.517693	0.097913
000061	2019	5.14948	0	0	0.936381	0	0.649514	0.553884	0.116356
000062	2017	6.30107	0	0	7.99548	1	0.477586	1.38953	0.131801
000062	2018	6.54842	0	0	7.86222	1	0.500546	1.52885	0.130633
000062	2019	6.81058	0	0	7.95951	1	0.496825	1.43739	0.144811
000063	2017	8.90049	0	0	1.24497	0	0.684777	1.20243	0.209147
000063	2018	8.55791	0	0	1.32373	0	0.745184	1.06465	0.163386
000063	2019	8.63107	0	0	1.10443	0	0.731206	1.21519	0.201879
000065	2017	6.4744	0	0.6094	1.65847	0	0.640241	1.45587	0.362139
000065	2018	6.39535	0	0.1893	1.63771	0	0.597413	1.51443	0.365383
000065	2019	6.44264	0	0.1797	1.68435	0	0.630137	1.3476	0.197628
000066	2017	6.39182	0	0.4112	11.0867	0	0.502777	1.47596	0.193642
000066	2018	6.52416	0	0.4075	8.67021	0	0.584406	1.31949	0.200141
000066	2019	6.48271	0	0.4059	4.35048	0	0.600809	1.45938	0.176186
000068	2017	3.33121	0	0	0.965656	0	0.610299	0.691	0.227856
000068	2018	2.6073	0	0	1.03681	0	0.728095	0.671346	0.158062
000068	2019	2.68157	0	0	1.12921	1	0.747129	0.745103	0.147236
000069	2017	7.98662	0	0.5347	2.91231	0	0.698911	1.62132	0.126497
000069	2018	8.00053	0	0.4699	2.02369	0	0.737692	1.61603	0.082249
000069	2019	8.24913	0	0.4701	2.21119	0	0.749767	1.48792	0.093477
000070	2017	5.86236	0	0	2.19742	0	0.688177	1.1205	0.135001
000070	2018	5.89881	0	0	2.21732	0	0.694881	1.18062	0.119895
000070	2019	5.55392	0	0	3.23235	0	0.5931	1.25936	0.102561
000078	2017	7.46654	0	0	8.17794	0	0.790373	1.10372	0.058915
000078	2018	7.85015	0	0	11.876	0	0.825944	1.1001	0.031072
000078	2019	7.76912	0	0	9.48922	0	0.809302	1.08617	0.033457
000088	2017	3.22269	0	0	6.26115	0	0.238875	2.91157	0.093
000088	2018	3.30153	0	0	6.26115	0	0.248857	2.24436	0.075246
000088	2019	3.56688	0	0	6.26115	0	0.257485	1.59187	0.072091
000089	2017	5.46711	0	0	3.73084	0	0.144605	2.00968	0.032536
000089	2018	5.46377	0	0	4.47526	0	0.13351	2.22961	0.063617
000089	2019	5.42888	0	0	4.62419	0	0.138555	1.70246	0.100025
000090	2017	6.17969	0	0.1932	0.677736	0	0.74455	1.74064	0.09448
000090	2018	6.55308	0	0	0.673651	0	0.724716	1.69453	0.141836
000090	2019	6.86869	0	0	0.764993	0	0.760364	1.54302	0.11014
000096	2017	4.4544	0	0.5554	3.74511	0	0.061414	11.5089	0.514146
000096	2018	4.67407	0	0.5554	2.98281	0	0.061414	12.1159	0.514068
000096	2019	4.55924	0	0.5554	2.57368	0	0.07143	10.8212	0.499697
000099	2017	4.47718	0	0	3.97428	0	0.455037	2.05301	0.097999
000099	2018	4.54339	0	0	4.49186	0	0.434482	2.30874	0.0729
000099	2019	4.5644	0	0	4.01977	0	0.42148	1.62878	0.101341
000100	2017	8.99248	0	0.1291	0.239024	1	0.662227	1.10863	0.14524
000100	2018	8.84845	0	0	0.259284	1	0.684216	1.01868	0.133336
000100	2019	8.47817	0	0	0.439844	1	0.612465	1.11839	0.106996
000151	2017	5.01513	0	0.4536	17.9289	0	0.54077	1.51895	0.566053
000151	2018	4.36318	0	0.4536	20.16	0	0.536344	1.5203	0.352639
000151	2019	4.33303	0	0.4536	10.9301	0	0.60374	1.35632	0.244578
000153	2017	5.14232	0	0	0.490877	0	0.559038	1.00424	0.074077
000153	2018	5.21441	0	0	0.447525	0	0.570549	0.968408	0.088102
000153	2019	5.28379	0	0	0.476744	0	0.627174	0.85477	0.071726
000155	2017	6.07081	0	0.262	0.805658	0	0.458189	2.41142	0.086277
000155	2018	5.68789	0	0.262	0.89146	0	0.475944	2.84159	0.090579
000155	2019	4.86682	1	0	0.886333	0	0.417335	3.07154	0.133189
000156	2017	5.31737	0	0.4185	1.15544	0	0.280398	3.22372	0.135873
000156	2018	5.35239	0	0.4185	1.25337	0	0.277813	3.25449	0.166892
000156	2019	5.4531	0	0.4185	1.34696	0	0.300245	2.92151	0.259433
000157	2017	7.27736	0	0	0.539442	1	0.540256	2.5354	0.085968
000157	2018	7.55763	0	0	0.530661	1	0.585172	1.77572	0.093673
000157	2019	7.9431	0	0	0.399773	1	0.570609	1.82695	0.055103
000158	2017	6.56238	0	0	0.77968	0	0.52987	1.30382	0.098407
000158	2018	6.42712	0	0	0.771709	0	0.569219	1.319	0.126845
000158	2019	6.38046	0	0	1.1112	0	0.581776	1.1774	0.110339
000159	2017	3.19977	0	0	11.4	1	0.310459	2.24827	0.092936
000159	2018	3.61497	0	0	11.0186	1	0.218467	2.70294	0.08429
000159	2019	3.27066	0	0	5.48222	1	0.224618	2.84433	0.04939
000301	2017	4.27618	0	0	2.07922	1	0.186972	5.33911	0.159955
000301	2018	7.01604	0	0.0106	5.17395	1	0.407513	1.03994	0.080801
000301	2019	7.27035	0	0.0106	5.03001	1	0.563384	0.78689	0.126291
000333	2017	9.64179	0	0	1.49291	1	0.665768	1.32361	0.087993
000333	2018	9.73531	0	0	1.26236	1	0.649397	1.31582	0.068078
000333	2019	9.72198	0	0	1.12081	1	0.644	1.42472	0.100815
000338	2017	9.22895	0	0.2054	0.82331	1	0.702829	1.27865	0.138446
000338	2018	9.18158	0	0.2129	0.738044	1	0.696705	1.21992	0.167481
000338	2019	9.24003	0	0.2146	0.722354	1	0.705383	1.19181	0.178547
000400	2017	6.61801	0	0	3.58645	0	0.469273	1.83447	0.080369
000400	2018	6.28554	0	0	4.02339	0	0.426969	1.97578	0.063103
000400	2019	6.3827	0	0	4.12393	0	0.42498	2.15195	0.077224
000401	2017	6.92802	0	0	2.18023	0	0.725263	0.506404	0.083716
000401	2018	7.65055	0	0	1.62426	0	0.615594	0.801637	0.140952
000401	2019	7.63517	1	0	1.87149	0	0.525172	0.776785	0.094148
000402	2017	7.39375	0	0	0.759273	0	0.730814	2.63616	0.084277
000402	2018	7.19007	0	0	0.793376	0	0.749551	2.707	0.079555
000402	2019	7.30465	0	0	0.719003	0	0.759361	2.2053	0.067374
000404	2017	6.35117	0	0	2.86918	0	0.602868	1.29524	0.174387
000404	2018	6.29778	0	0	2.32403	0	0.582463	1.36063	0.235635
000404	2019	6.34458	0	0	2.58446	0	0.584174	1.42937	0.261925
000407	2017	5.63195	0	0	0.294973	0	0.465132	0.864609	0.105028
000407	2018	5.71583	0	0	0.357334	0	0.574102	0.726325	0.085878
000407	2019	5.73863	0	0	0.413322	0	0.552642	0.688845	0.084189
000411	2017	7.15721	0	0	0.760499	0	0.790254	1.15888	0.158257
000411	2018	7.12269	0	0	0.755882	0	0.768319	1.25294	0.148496
000411	2019	7.24654	0	0.2	0.551129	0	0.72408	1.27749	0.122323
000413	2017	7.04136	0	0	0.751418	0	0.526364	2.25016	0.369797
000413	2018	7.50083	0	0	0.853098	1	0.539472	1.67079	0.205531
000413	2019	6.90652	0	0	1.06254	0	0.534897	1.35816	0.007408
000415	2017	7.72243	0	0.0426	0.844052	1	0.882109	0.743597	0.041541
000415	2018	7.92444	0	0.0426	0.835106	0	0.807246	1.00076	0.022199
000415	2019	7.704	0	0.0426	0.735144	0	0.794467	0.606851	0.023507
000417	2017	6.55723	0	0	1.77736	0	0.572341	1.06343	0.300554
000417	2018	6.5513	0	0	1.71713	0	0.575794	1.01869	0.252797
000417	2019	6.50046	0	0	2.01058	0	0.562743	0.926892	0.196228
000419	2017	5.69623	0	0	4.5701	1	0.470669	1.19064	0.201219
000419	2018	5.52309	0	0	4.77694	1	0.394411	1.3565	0.186145
000419	2019	5.39203	0	0	5.08955	1	0.374371	1.44491	0.146677
000420	2017	5.085	0	0.1559	0.426306	0	0.550183	0.442085	0.024942
000420	2018	5.03812	0	0.1937	0.492524	0	0.591152	0.431231	0.030381
000420	2019	5.02607	0	0.1614	0.410872	0	0.643893	0.462075	0.04517
000421	2017	5.43489	0	0.5423	4.34093	0	0.686656	0.780774	0.225845
000421	2018	5.33524	0	0	5.24127	0	0.697497	0.837959	0.151963
000421	2019	5.43835	0	0	4.81809	0	0.705187	0.95006	0.065551
000423	2017	6.22509	0	0	1.02028	0	0.202369	3.94857	0.139404
000423	2018	6.1516	0	0	0.846999	0	0.183198	4.36677	0.153994
000423	2019	5.24781	0	0	0.859584	0	0.139923	5.20566	0.163222
000425	2017	7.65417	0	0.426	4.32927	0	0.516661	1.73068	0.119414
000425	2018	7.91434	0	0.3811	1.92378	0	0.504644	1.69051	0.16182
000425	2019	8.23527	0	0.3811	1.74977	0	0.564685	1.63734	0.167085
000426	2017	5.01594	0	0	0.827586	0	0.423948	0.496881	0.056933
000426	2018	5.08798	0	0	0.824377	0	0.427777	0.362882	0.007408
000426	2019	3.95851	1	0	0.864857	0	0.420149	0.265124	0.022155
000428	2017	4.24998	0	0	1.01595	0	0.676985	0.674274	0.084117
000428	2018	4.11505	0	0	0.984242	1	0.658974	0.628347	0.035265
000428	2019	4.1894	0	0	1.00526	0	0.626011	0.522864	0.020133
000429	2017	5.41116	0	0.4938	0.554677	0	0.427832	1.2004	0.143013
000429	2018	5.3191	0	0.5567	0.550448	0	0.383508	0.739076	0.130297
000429	2019	5.28057	0	0.2709	0.536245	0	0.420036	1.63109	0.159365
000430	2017	3.614	0	0.3078	0.918785	0	0.331729	0.418471	0.078119
000430	2018	3.50091	0	0.2783	0.948534	0	0.36453	0.671209	0.047262
000430	2019	3.26113	0	0.2783	0.985831	0	0.399074	0.75128	0.048673
000488	2017	7.60904	0	0	0.506698	0	0.713381	0.863212	0.026551
000488	2018	7.55931	0	0	0.504954	0	0.754349	0.781043	0.022613
000488	2019	7.43995	0	0	0.51083	0	0.731114	0.853007	0.029506
000498	2017	6.73446	0	0.6066	5.44524	0	0.769372	1.33483	0.100594
000498	2018	6.82535	0	0.6066	6.57918	0	0.733793	1.18479	0.124835
000498	2019	7.24158	0	0	6.77765	0	0.742626	1.18097	0.098967
000501	2017	7.1644	0	0	0.585598	0	0.601671	0.536387	0.108523
000501	2018	7.09735	0	0	0.597449	0	0.639567	0.557286	0.135858
000501	2019	6.92163	0	0	0.665534	0	0.596956	0.515833	0.084849
000503	2017	2.64565	0	0	4.07278	0	0.061414	13.9285	0.437489
000503	2018	2.0544	0	0	4.05255	0	0.061414	12.2534	0.522373
000503	2019	2.12718	0	0	6.30288	0	0.061414	11.6691	0.545406
000505	2017	6.25711	0	0.5246	2.26372	0	0.572467	1.16464	0.166783
000505	2018	6.20514	0	0.4913	2.27844	0	0.422619	1.43491	0.176499
000505	2019	6.06036	0	0.4913	2.56463	0	0.428227	1.43055	0.106112
000506	2017	3.92764	0	0	0.880309	0	0.57663	1.08088	0.025383
000506	2018	3.43148	0	0	1.42338	0	0.559942	1.07825	0.016248
000506	2019	3.53089	1	0	1.29612	0	0.582766	0.944678	0.036091
000507	2017	4.89285	0	0	4.46886	0	0.477613	1.12135	0.07625
000507	2018	5.11826	0	0	4.41538	0	0.522906	0.87442	0.135087
000507	2019	5.32986	0	0.3261	2.27475	0	0.38872	1.07026	0.123396
000510	2017	4.82927	0	0	0.563959	1	0.416092	0.786195	0.086616
000510	2018	4.91499	0	0	0.647321	1	0.35626	0.994613	0.035956
000510	2019	4.87918	1	0	0.694888	0	0.347894	0.880742	0.056979
000513	2017	6.29638	0	0.0185	1.00915	0	0.293382	2.57307	0.465537
000513	2018	6.31871	0	0.0185	1.0215	0	0.326166	2.32267	0.491113
000513	2019	6.34612	0	0.0185	0.938272	0	0.317149	2.43182	0.492543
000514	2017	4.27755	0	0	25.0402	0	0.451933	3.49682	0.055254
000514	2018	3.58438	0	0	21.5666	0	0.472779	1.89519	0.078007
000514	2019	3.96648	0	0	25.0402	0	0.425527	2.66594	0.235882
000517	2017	5.60654	0	0	1.32586	0	0.678841	1.93675	0.062641
000517	2018	5.4806	0	0	1.3351	0	0.803889	1.42045	0.071098
000517	2019	6.03692	0	0	1.32733	0	0.831331	1.30804	0.173251
000518	2017	3.25737	0	0	0.358607	1	0.274877	3.03214	0.043717
000518	2018	3.29734	0	0	0.35479	1	0.305737	2.70039	0.042586
000518	2019	3.20767	0	0	0.401261	1	0.278996	2.97844	0.057959
000519	2017	5.77531	0	0.4954	0.666095	0	0.226262	3.20422	0.22905
000519	2018	5.76869	0	0.4954	0.666095	0	0.245685	3.1933	0.300493
000519	2019	5.69146	0	0.4432	0.700518	0	0.256386	2.97258	0.350074
000520	2017	4.0728	0	0	1.35839	0	0.391237	2.62101	0.359252
000520	2018	4.01512	0	0	1.58881	0	0.399409	1.23388	0.202739
000520	2019	3.89536	0	0	0.811338	0	0.343084	1.4211	0.20177
000521	2017	7.03686	0	0.2247	1.27816	0	0.676899	1.30589	0.318877
000521	2018	7.01912	0	0.2358	1.77027	0	0.66999	1.22158	0.288183
000521	2019	6.86613	0	0	1.83282	0	0.640058	1.25092	0.379223
000524	2017	6.08393	0	0.6364	1.18143	0	0.419242	1.2886	0.310279
000524	2018	6.08096	0	0.6383	1.15186	0	0.432239	1.85187	0.380024
000524	2019	6.14817	0	0.6383	1.2146	1	0.425437	1.66981	0.53238
000528	2017	6.58076	0	0	3.70944	0	0.579048	1.32404	0.174089
000528	2018	7.02798	0	0	3.21212	0	0.614775	1.47985	0.143694
000528	2019	7.07932	0	0	3.32407	0	0.637307	1.47221	0.172744
000529	2017	4.9845	0	0.515	6.97832	0	0.291799	2.46289	0.555763
000529	2018	5.06725	0	0.515	6.69701	0	0.256164	2.83758	0.544773
000529	2019	5.27506	0	0.515	7.05479	0	0.301763	3.41596	0.548067
000530	2017	5.00643	0	0	1.2961	0	0.378105	1.26368	0.064896
000530	2018	4.84523	0	0	1.63905	0	0.378905	1.42084	0.054721
000530	2019	4.75952	0	0	1.63205	0	0.374875	1.27039	0.05457
000531	2017	5.29199	0	0	0.657935	0	0.541766	0.569976	0.125691
000531	2018	5.32247	0	0	0.651209	0	0.588476	0.663267	0.234059
000531	2019	5.25148	1	0	0.6581	0	0.602805	0.695851	0.276071
000532	2017	3.55372	0	0	0.397968	0	0.628915	0.467114	0.09197
000532	2018	3.54513	0	0	0.395685	0	0.6367	0.505336	0.121664
000532	2019	3.23329	0	0.0916	0.396443	0	0.599001	0.507864	0.097199
000533	2017	6.37094	0	0	0.472011	0	0.500873	1.57882	0.045349
000533	2018	6.35335	0	0	0.604805	1	0.622565	1.46936	0.053962
000533	2019	4.44586	0	0	0.600415	1	0.630724	1.44834	0.074633
000534	2017	2.95736	0	0	3.51817	1	0.358626	2.20827	0.298104
000534	2018	2.90051	0	0	3.50872	0	0.409483	1.80773	0.099543
000534	2019	3.59749	0	0	2.08687	0	0.540409	1.22267	0.08788
000537	2017	7.29171	0	0.7402	13.3327	0	0.866964	1.35398	0.072389
000537	2018	7.51895	0	0.7402	11.1139	0	0.859335	1.3311	0.036328
000537	2019	7.2299	0	0.7402	12.4599	0	0.80533	1.37058	0.04323
000538	2017	7.34743	0	0	1.16107	0	0.345081	3.3363	0.063439
000538	2018	7.47552	0	0	1.14696	0	0.344171	2.67843	0.062883
000538	2019	7.56997	0	0.2514	0.450215	0	0.232755	4.64933	0.248584
000539	2017	7.47536	0	0.6739	6.90471	0	0.581694	0.600851	0.070367
000539	2018	7.38952	0	0.6739	7.23069	0	0.57019	0.628943	0.075964
000539	2019	7.41909	1	0.6739	7.40549	0	0.546989	0.57449	0.067305
000540	2017	7.07815	0	0	4.04779	0	0.824242	1.11136	0.064368
000540	2018	6.98573	0	0	4.05296	0	0.806701	0.952226	0.046997
000540	2019	7.17433	0	0	5.13571	0	0.826794	1.01663	0.040981
000541	2017	5.58591	0	0	0.446618	0	0.15437	4.356	0.100459
000541	2018	5.48009	0	0	0.44885	0	0.223124	2.93556	0.142316
000541	2019	5.3248	0	0	0.44736	0	0.205303	3.15614	0.170008
000543	2017	6.64673	0	0	4.35168	0	0.480776	0.403257	0.032996
000543	2018	6.75925	0	0	3.92752	0	0.501899	0.552945	0.051854
000543	2019	6.91498	1	0.5493	5.43861	0	0.4456	0.468143	0.036347
000544	2017	4.21689	0	0.6873	7.65367	1	0.175362	2.56435	0.155809
000544	2018	4.20906	0	0.6873	6.13661	1	0.330266	1.9197	0.158508
000544	2019	4.64118	0	0	6.22554	1	0.40869	1.93355	0.146996
000545	2017	4.82522	0	0	6.45329	0	0.271909	1.96892	0.196542
000545	2018	4.84002	0	0	6.31134	0	0.34333	1.24396	0.085033
000545	2019	4.80374	1	0	6.73285	0	0.32825	1.35759	0.064094
000546	2017	5.84364	0	0	1.5014	0	0.516107	1.02631	0.047155
000546	2018	6.25203	0	0	1.45476	0	0.493778	1.00838	0.049727
000546	2019	6.14392	0	0	1.12361	1	0.464441	1.03719	0.040697
000547	2017	5.00616	0	0.1856	0.231272	0	0.255145	2.28585	0.264388
000547	2018	5.39139	0	0.1786	0.231272	0	0.22516	2.38341	0.199579
000547	2019	5.50927	0	0.1993	0.323033	0	0.24599	2.18688	0.107996
000548	2017	4.22656	0	0	5.07705	0	0.21483	2.11885	0.242786
000548	2018	3.06462	0	0	9.10141	0	0.231998	2.07839	0.219802
000548	2019	2.91465	0	0	7.88049	0	0.265587	2.02441	0.151346
000550	2017	7.64433	0	0	1.02858	0	0.52348	1.33862	0.422143
000550	2018	7.4365	0	0	0.994667	0	0.556152	1.17016	0.325556
000550	2019	7.43098	0	0	1.02447	0	0.568016	1.12292	0.367839
000551	2017	5.16188	0	0	2.46305	0	0.49669	1.39702	0.175803
000551	2018	5.19176	0	0	2.55537	0	0.508004	1.36774	0.177349
000551	2019	5.22643	0	0	2.11057	0	0.483675	1.40026	0.183962
000552	2017	5.61106	0	0.4642	1.96445	0	0.299799	1.76507	0.253038
000552	2018	5.52108	0	0.4642	2.03329	0	0.279271	1.99368	0.256396
000552	2019	5.47181	1	0	2.1014	0	0.285366	2.16553	0.227984
000553	2017	7.31998	0	0.7402	11.3888	0	0.525974	2.06547	0.198523
000553	2018	7.40913	0	0.7402	7.89968	0	0.479588	2.17736	0.144354
000553	2019	7.44518	1	0.7402	7.41683	0	0.506024	2.10483	0.095385
000554	2017	5.15613	0	0.2457	3.78	0	0.209542	0.891102	0.076438
000554	2018	5.32465	0	0.2457	2.98542	0	0.287817	0.770372	0.068126
000554	2019	5.18456	0	0.2457	4.1087	0	0.310079	0.789584	0.026579
000555	2017	6.28874	0	0	1.2285	0	0.537705	1.34263	0.16571
000555	2018	6.34303	0	0	1.51367	0	0.530334	1.37817	0.138709
000555	2019	6.50161	0	0	1.74598	0	0.505153	1.45334	0.125533
000557	2017	3.79734	0	0.5982	0.923535	0	0.202265	0.956896	0.061694
000557	2018	3.90218	0	0.5982	0.923246	0	0.146288	2.05769	0.070607
000557	2019	3.87226	0	0	0.913798	0	0.061414	4.32654	0.14308
000558	2017	4.47893	0	0	3.86548	0	0.457423	1.25185	0.068142
000558	2018	3.80407	0	0	5.80292	0	0.509575	1.07811	0.116048
000558	2019	2.23838	0	0	1.20565	0	0.468859	1.50424	0.143271
000559	2017	6.63336	0	0	5.70707	0	0.532298	1.32129	0.126133
000559	2018	6.51495	0	0	5.53477	0	0.546613	1.39889	0.090267
000559	2019	6.51744	0	0	4.87997	0	0.54705	1.4073	0.118388
000560	2017	4.42194	0	0	0.28802	1	0.530688	1.09299	0.104986
000560	2018	6.60105	0	0	0.439547	1	0.483221	1.15331	0.118135
000560	2019	6.4537	0	0	0.475866	1	0.469037	1.22188	0.117337
000561	2017	4.4798	0	0	2.33651	0	0.495297	1.75165	0.202737
000561	2018	4.3103	0	0.0018	2.74211	0	0.483476	1.86352	0.15182
000561	2019	4.42991	0	0	2.64867	0	0.496983	1.87771	0.22772
000565	2017	5.53526	0	0	10.8133	0	0.334427	1.74815	0.301996
000565	2018	3.67162	0	0	11.997	0	0.265447	3.15449	0.183791
000565	2019	3.3383	1	0	10.2658	0	0.263261	2.80581	0.18025
000566	2017	4.79019	0	0	0.858067	0	0.518631	1.92447	0.193441
000566	2018	5.07745	0	0	0.797129	0	0.533162	1.40299	0.159351
000566	2019	5.03664	0	0	0.472214	0	0.57032	1.29361	0.052281
000568	2017	6.49804	0	0	0.774635	0	0.224905	3.26723	0.427694
000568	2018	6.79574	0	0	0.680261	0	0.242457	2.86114	0.414334
000568	2019	6.86075	0	0	0.694052	0	0.323833	2.40365	0.337216
000570	2017	5.09654	0	0	11.4398	0	0.391518	1.64813	0.088229
000570	2018	4.87271	0	0	11.397	0	0.417794	1.6709	0.194938
000570	2019	4.82137	0	0	10.6772	0	0.389327	1.75449	0.156488
000573	2017	3.7231	0	0	1.6785	0	0.415724	3.10099	0.165602
000573	2018	4.10865	0	0	2.02675	0	0.507999	1.8529	0.180027
000573	2019	4.03497	0	0	2.25773	0	0.40997	2.72476	0.125937
000576	2017	3.44755	0	0	2.12641	0	0.15271	5.94042	0.084355
000576	2018	3.22238	0	0	4.66854	0	0.311863	2.2278	0.137738
000576	2019	3.39548	0	0	3.50042	0	0.277351	2.18068	0.088346
000581	2017	6.3947	0	0	0.889182	0	0.241196	2.80262	0.145739
000581	2018	6.33901	0	0	0.767654	0	0.212524	3.08193	0.1151
000581	2019	6.27024	0	0	0.752512	0	0.270206	2.21914	0.034247
000582	2017	5.44878	0	0.7402	1.69508	0	0.385631	0.77053	0.064357
000582	2018	5.64625	0	0.7402	1.15433	0	0.389903	0.97644	0.168424
000582	2019	5.62683	0	0.6872	1.16311	0	0.409545	0.622132	0.090327
000584	2017	4.65543	0	0	0.829247	0	0.54165	1.43929	0.168083
000584	2018	4.96553	0	0	0.627954	0	0.599849	1.05201	0.121932
000584	2019	4.62186	0	0	0.753341	0	0.588483	1.11134	0.049533
000586	2017	3.25304	0	0	0.618606	0	0.531551	1.69025	0.106186
000586	2018	3.38331	0	0	0.689104	1	0.564357	1.59953	0.133889
000586	2019	3.28433	0	0	0.90662	1	0.570667	1.60118	0.164536
000589	2017	6.15717	0	0	6.52835	0	0.656262	0.829229	0.091405
000589	2018	6.03611	0	0	6.23892	0	0.674157	0.846521	0.087887
000589	2019	5.92921	0	0	6.42893	0	0.646081	0.829926	0.137
000590	2017	3.17181	0	0	1.03424	0	0.332371	3.1724	0.136826
000590	2018	2.50558	0	0	1.15288	0	0.290081	3.45312	0.38863
000590	2019	3.009	0	0.2941	1.25684	0	0.265232	3.19322	0.37123
000591	2017	5.93277	0	0.3704	1.43047	0	0.611733	1.18042	0.023219
000591	2018	5.76092	0	0.347	1.4757	0	0.623772	1.10089	0.028503
000591	2019	5.77129	1	0.347	1.49546	0	0.640408	1.24221	0.02582
000592	2017	4.07374	0	0	3.20462	0	0.194945	4.3373	0.271848
000592	2018	4.11983	0	0	3.90318	0	0.213906	3.77698	0.10061
000592	2019	4.03372	0	0	3.71345	0	0.158587	5.16518	0.067047
000593	2017	3.58372	0	0	2.81375	0	0.357766	2.03774	0.051811
000593	2018	3.7201	0	0	1.21875	0	0.432778	1.33348	0.033637
000593	2019	4.09187	0	0	1.68865	0	0.50351	0.607805	0.062921
000596	2017	6.1117	0	0	3.99777	0	0.326182	1.94864	0.100867
000596	2018	6.25533	0	0	3.95668	0	0.35813	2.09944	0.066792
000596	2019	6.44233	0	0	3.6071	0	0.320024	2.47828	0.212291
000597	2017	5.97844	0	0	1.12447	0	0.759463	0.92233	0.11586
000597	2018	6.15045	0	0.0348	0.756835	0	0.693411	0.840928	0.068671
000597	2019	6.29147	0	0.0327	0.676927	0	0.687569	0.744293	0.065465
000598	2017	5.49657	0	0	9.25275	0	0.456978	0.855781	0.125008
000598	2018	5.65348	0	0	6.72727	0	0.466923	0.664557	0.107163
000598	2019	5.66069	0	0	3.72286	0	0.526595	0.847123	0.114389
000599	2017	5.66854	0	0.2387	1.58499	0	0.665051	0.982771	0.028275
000599	2018	5.4488	0	0.2763	1.14502	0	0.570377	1.09124	0.086521
000599	2019	5.55902	0	0.2596	1.1548	0	0.63229	0.94625	0.101819
000600	2017	6.53156	0	0.6563	10.6715	0	0.583054	0.564408	0.055476
000600	2018	6.74723	0	0.6563	9.37571	0	0.577559	0.606699	0.058451
000600	2019	6.67839	1	0.6563	8.88092	0	0.570936	0.652705	0.060383
000601	2017	5.53332	0	0	0.407397	0	0.482853	0.551821	0.022778
000601	2018	5.40024	0	0	0.44844	0	0.519525	0.693995	0.053106
000601	2019	5.48974	1	0	0.436379	0	0.543918	0.806586	0.030124
000603	2017	4.26959	0	0	0.843829	0	0.305247	2.57791	0.196327
000603	2018	5.07913	0	0	0.968141	0	0.420842	0.737785	0.102004
000603	2019	5.14372	1	0	1.1482	0	0.387562	1.12651	0.074934
000605	2017	4.69197	0	0	0.533238	0	0.562089	0.844193	0.072399
000605	2018	4.5597	0	0	0.533238	0	0.587193	0.954151	0.07281
000605	2019	4.78888	0	0	0.53438	0	0.669936	0.869298	0.078154
000607	2017	4.77594	0	0.5208	2.83118	0	0.373694	1.39596	0.228505
000607	2018	4.80284	0	0.5208	2.82619	0	0.346797	1.42482	0.229387
000607	2019	4.71036	0	0.5208	2.86659	0	0.443476	1.15675	0.218786
000608	2017	3.60443	0	0	0.930351	0	0.490094	2.17875	0.149512
000608	2018	2.89859	0	0	0.879795	0	0.433104	0.957982	0.029269
000608	2019	2.76894	0	0	0.908014	0	0.392218	1.08076	0.011666
000610	2017	3.93492	0	0	1.95207	0	0.416292	1.58319	0.170462
000610	2018	4.07553	0	0	4.5033	0	0.279825	1.84324	0.39894
000610	2019	4.03519	0	0	4.49588	1	0.309182	1.70694	0.289353
000612	2017	5.83944	0	0	0.361734	1	0.369023	0.543233	0.036774
000612	2018	5.70066	0	0	0.365596	0	0.432418	0.553795	0.054639
000612	2019	5.71255	1	0	0.378307	0	0.384877	0.573584	0.064588
000615	2017	5.26011	0	0	3.34275	0	0.693009	2.04641	0.15406
000615	2018	5.24321	0	0	3.26768	0	0.757065	1.47844	0.139522
000615	2019	5.2073	0	0	2.29492	0	0.739543	1.26568	0.052571
000619	2017	5.27194	0	0	2.94803	0	0.252183	2.24886	0.097281
000619	2018	5.36627	0	0	2.70583	0	0.30386	1.98063	0.095494
000619	2019	5.44987	0	0	2.57611	0	0.337815	1.88247	0.11831
000620	2017	6.27906	0	0	4.91694	0	0.840289	1.51633	0.114886
000620	2018	6.74451	0	0	3.08939	0	0.813805	1.2022	0.038697
000620	2019	6.54776	0	0	3.46572	0	0.816847	1.19534	0.0259
000622	2017	2.0544	0	0	0.572019	0	0.496649	2.30609	0.381742
000622	2018	2.60747	0	0	0.608799	0	0.402865	3.06669	0.460508
000622	2019	3.05558	0	0	0.640898	0	0.320823	4.26002	0.248208
000623	2017	5.34277	0	0	1.29606	0	0.061414	3.17763	0.054488
000623	2018	5.42799	0	0	1.43103	0	0.138458	4.89869	0.077746
000623	2019	5.20043	0	0	1.42058	0	0.130081	6.18948	0.08499
000625	2017	8.621	0	0.4088	3.29412	0	0.552762	1.20272	0.202132
000625	2018	8.34198	0	0.1932	0.674382	0	0.506327	1.08264	0.103201
000625	2019	8.4389	0	0	0.645316	0	0.549934	1.08121	0.09589
000626	2017	8.87755	0	0	1.03367	0	0.704506	1.50564	0.365834
000626	2018	8.41249	0	0	1.2947	1	0.612464	1.82788	0.325657
000626	2019	8.30658	0	0	1.35261	1	0.582253	1.86158	0.249074
000628	2017	3.66329	0	0.4694	8.47015	1	0.738966	1.23801	0.418481
000628	2018	4.07138	0	0.4733	9.51782	0	0.752415	1.29771	0.381784
000628	2019	5.34793	0	0.4579	7.28732	0	0.812086	1.20238	0.181601
000630	2017	8.67923	0	0.3858	3.26744	0	0.611346	0.936994	0.096511
000630	2018	8.55584	0	0.3858	3.17376	0	0.585336	1.10567	0.112056
000630	2019	8.55475	1	0.3824	2.63755	0	0.582374	1.08901	0.095092
000631	2017	6.1366	0	0	3.55742	0	0.553553	2.45431	0.555239
000631	2018	5.14015	0	0	3.58027	0	0.487119	3.27149	0.587403
000631	2019	4.58536	0	0	3.39215	0	0.215948	4.94423	0.486526
000632	2017	6.06501	0	0	0.795595	1	0.792013	0.985982	0.059862
000632	2018	6.058	0	0	0.674384	0	0.797246	1.28319	0.040054
000632	2019	6.01432	0	0	0.523023	0	0.799435	1.14483	0.100201
000633	2017	2.0544	0	0	0.831255	1	0.837472	3.67147	0.250593
000633	2018	2.1095	0	0	0.945626	1	0.845045	0.265124	0.060444
000633	2019	2.0544	1	0	0.987167	1	0.84009	0.695793	0.016223
000635	2017	4.87857	0	0	5.66925	0	0.13317	3.16893	0.089617
000635	2018	4.81861	0	0	5.94548	0	0.156592	2.66365	0.046742
000635	2019	4.83503	1	0	9.91296	0	0.137681	3.34328	0.010084
000636	2017	5.35528	0	0	1.65674	0	0.276182	1.70193	0.067499
000636	2018	5.61913	0	0	2.01104	0	0.215138	2.56469	0.164584
000636	2019	5.29957	0	0	2.77424	0	0.194626	2.95799	0.207272
000637	2017	5.63414	0	0	1.61202	0	0.181275	4.02943	0.157738
000637	2018	5.55299	0	0	1.64529	0	0.236019	3.13846	0.152404
000637	2019	5.49718	1	0	1.5136	0	0.312399	2.32881	0.150914
000639	2017	5.9239	0	0	0.990912	0	0.64059	0.803906	0.025942
000639	2018	5.9963	0	0	0.752661	0	0.51104	1.39433	0.094693
000639	2019	5.90369	0	0	0.778506	1	0.496239	1.45167	0.109682
000650	2017	5.55648	0	0	2.19282	0	0.166758	3.49089	0.324307
000650	2018	5.69866	0	0	1.35832	0	0.151987	4.20434	0.380408
000650	2019	5.56477	0	0	2.9352	0	0.126889	5.3273	0.284735
000651	2017	9.18028	0	0	0.653984	1	0.689094	1.16302	0.099359
000651	2018	9.4767	0	0	0.680867	1	0.630963	1.26651	0.114523
000651	2019	9.44725	0	0	0.570623	1	0.604033	1.25828	0.093198
000652	2017	7.19491	0	0.3298	5.78596	0	0.852533	1.29097	0.034244
000652	2018	7.09798	0	0	5.72569	1	0.850991	1.02998	0.01019
000652	2019	7.05983	0	0	5.93165	1	0.82546	1.07567	0.007617
000656	2017	7.76701	0	0	0.403851	0	0.857869	1.71054	0.115534
000656	2018	7.94575	0	0	0.349949	1	0.836295	1.55016	0.127801
000656	2019	8.40254	0	0	0.344975	0	0.837841	1.44915	0.108478
000657	2017	6.15036	0	0.6094	13.4823	0	0.494335	1.47965	0.112428
000657	2018	6.32627	0	0.6094	12.8565	0	0.492383	1.40894	0.120857
000657	2019	6.18898	1	0.6094	9.7193	0	0.471075	1.37283	0.099288
000661	2017	5.65133	0	0	1.67868	0	0.29261	2.66368	0.189119
000661	2018	5.82805	0	0	1.82233	0	0.327952	2.2432	0.197964
000661	2019	6.1254	0	0.0083	0.736389	0	0.307654	2.71706	0.290265
000665	2017	5.15222	0	0.2983	0.250048	0	0.352956	0.358559	0.029864
000665	2018	5.15662	0	0	0.250048	0	0.402302	0.697208	0.037291
000665	2019	5.08303	0	0	0.25	0	0.420399	0.563949	0.045238
000667	2017	5.67678	0	0	0.769383	0	0.564867	2.13162	0.118601
000667	2018	5.09513	0	0	0.843987	0	0.662576	1.5511	0.087065
000667	2019	5.44914	0	0	2.0137	0	0.736813	1.41338	0.09005
000668	2017	2.89853	0	0	2.37772	0	0.691801	2.7629	0.038566
000668	2018	2.86411	0	0	2.64869	0	0.659968	1.40153	0.096257
000668	2019	3.2988	0	0	5.87391	0	0.594564	1.68574	0.069848
000671	2017	7.78136	0	0	0.345793	1	0.856649	1.69444	0.153787
000671	2018	8.2082	0	0	0.34833	1	0.844228	1.50075	0.123185
000671	2019	8.2706	0	0	0.359231	1	0.834503	1.54165	0.119299
000672	2017	5.67522	0	0	0.983242	1	0.607327	0.762301	0.031016
000672	2018	5.87963	0	0	0.984442	1	0.490646	1.0929	0.065293
000672	2019	6.16409	1	0	0.929971	1	0.41616	1.31793	0.211565
000676	2017	5.98659	0	0	1.19373	0	0.280641	2.55175	0.074658
000676	2018	6.24589	0	0	1.28352	0	0.256617	2.16807	0.134765
000676	2019	6.53243	0	0	1.59759	0	0.28118	1.96368	0.074727
000677	2017	3.69241	0	0	1.51505	0	0.229517	1.83612	0.011418
000677	2018	3.75904	0	0	1.65712	0	0.246866	1.66556	0.025177
000677	2019	3.85021	0	0	1.63258	0	0.218258	2.19871	0.078495
000678	2017	4.70076	0	0	0.959149	0	0.527887	0.920515	0.031353
000678	2018	4.54809	0	0	0.991132	0	0.543568	0.901868	0.062806
000678	2019	4.2938	0	0	0.97624	0	0.529874	0.847101	0.055777
000680	2017	6.143	0	0.2762	4.64983	0	0.621864	1.26347	0.071825
000680	2018	6.28489	0	0.2937	5.88577	0	0.608086	1.29622	0.100515
000680	2019	5.93792	0	0.2937	5.83897	0	0.584022	1.07148	0.121176
000681	2017	4.09694	0	0.0184	0.286946	0	0.364926	1.09757	0.092696
000681	2018	4.08337	0	0	0.304178	0	0.312123	1.18129	0.096475
000681	2019	3.83788	0	0	0.308347	0	0.253447	1.06193	0.061991
000682	2017	5.15671	0	0	4.39644	0	0.341871	2.49135	0.293711
000682	2018	5.29712	0	0.2758	1.5878	0	0.363459	2.37143	0.291828
000682	2019	5.30669	0	0.2758	1.77821	0	0.431899	2.02756	0.304581
000683	2017	6.56009	0	0	1.89432	0	0.522167	0.593196	0.098392
000683	2018	6.30642	0	0	2.61684	0	0.502393	0.622636	0.062859
000683	2019	6.09976	1	0	2.12639	0	0.483047	0.66708	0.069912
000685	2017	4.62695	0	0.4798	2.57957	0	0.227687	0.764258	0.05841
000685	2018	4.86659	0	0.4798	2.5699	0	0.265539	0.659807	0.091396
000685	2019	4.9716	0	0.4798	2.40501	0	0.29566	0.693824	0.059697
000688	2017	4.38917	0	0	1.15988	0	0.077885	6.44946	0.319831
000688	2018	4.41613	0	0	1.11568	0	0.10764	4.23676	0.121242
000688	2019	4.18295	1	0	1.12982	0	0.200244	1.29897	0.179033
000690	2017	5.174	0	0	0.734956	0	0.512	3.26264	0.123169
000690	2018	5.4805	0	0	0.725295	0	0.589695	1.15845	0.157177
000690	2019	5.83885	1	0	0.717489	0	0.499557	1.37646	0.149665
000691	2017	2.0544	0	0	0.334003	0	0.652226	1.80711	0.09867
000691	2018	2.0544	0	0	0.396106	1	0.502493	1.83338	0.014157
000691	2019	2.0544	1	0	0.386284	1	0.633814	1.45182	0.049683
000692	2017	4.83163	0	0	7.42072	0	0.758328	0.616581	0.077162
000692	2018	4.84701	0	0	8.64532	0	0.759505	0.613531	0.066223
000692	2019	4.68464	1	0	8.05046	0	0.781216	0.513107	0.02459
000695	2017	4.18094	0	0	1.10229	0	0.717868	0.70528	0.072658
000695	2018	4.15933	0	0	1.05664	0	0.377041	2.51793	0.238062
000695	2019	3.62648	0	0	1.21183	0	0.403351	2.00971	0.097171
000697	2017	4.0165	0	0	3.05448	1	0.702266	0.440222	0.176818
000697	2018	4.63623	0	0.1666	0.93547	1	0.410005	0.635881	0.049172
000697	2019	4.7361	0	0	0.721519	1	0.583251	0.49492	0.020625
000698	2017	6.66008	0	0.4723	1.18525	0	0.555087	0.744862	0.157209
000698	2018	6.5996	0	0.2668	1.20126	0	0.52887	0.863931	0.107912
000698	2019	6.51441	1	0.2668	1.20669	1	0.618969	0.775827	0.171691
000700	2017	5.68256	0	0	8.24688	1	0.64302	0.746852	0.083257
000700	2018	5.71167	0	0	3.58158	1	0.685327	0.730268	0.066865
000700	2019	5.76793	0	0	3.36278	1	0.696701	0.83514	0.066131
000701	2017	8.15238	0	0.1338	0.771654	0	0.646789	1.204	0.142622
000701	2018	8.39039	0	0.1338	0.782895	0	0.691093	1.18165	0.155805
000701	2019	8.55637	0	0	0.832168	0	0.844306	1.0447	0.143757
000702	2017	4.53404	0	0	1.88099	0	0.328778	1.38739	0.08854
000702	2018	4.41338	0	0	1.36576	0	0.273323	1.80064	0.09887
000702	2019	4.24028	0	0	1.9242	0	0.176657	2.44448	0.143426
000703	2017	8.45016	0	0	1.9805	0	0.523542	0.654411	0.098333
000703	2018	8.60201	0	0	1.70966	0	0.626552	0.694389	0.109418
000703	2019	8.47392	0	0	1.71012	0	0.659003	0.702367	0.052481
000705	2017	5.10293	0	0.1994	2.01618	0	0.322559	1.78445	0.109078
000705	2018	5.28079	0	0.1994	1.86704	0	0.319304	1.88229	0.095943
000705	2019	5.25696	0	0.202	1.77661	1	0.338722	2.19169	0.108705
000708	2017	6.48442	0	0	0.834494	0	0.387679	1.59491	0.179123
000708	2018	6.70704	0	0	0.855226	0	0.426451	1.65661	0.252442
000708	2019	8.33693	1	0	3.74875	0	0.651766	0.77785	0.076289
000709	2017	8.958	0	0	1.62163	0	0.749358	0.461263	0.047039
000709	2018	9.04481	0	0	1.49981	0	0.717593	0.513256	0.083597
000709	2019	8.91127	1	0	1.46066	0	0.722388	0.520586	0.053073
000710	2017	4.34994	0	0	0.24557	0	0.136147	4.63061	0.227871
000710	2018	4.58143	0	0	0.244209	0	0.108208	6.02184	0.1945
000710	2019	4.57229	0	0	0.256226	0	0.23521	4.11945	0.133576
000711	2017	4.75275	0	0	0.433081	0	0.500426	1.28679	0.111463
000711	2018	5.01299	0	0	0.440824	0	0.59171	1.23138	0.031574
000711	2019	4.79697	0	0	0.35414	0	0.564838	1.19178	0.012536
000713	2017	4.54975	0	0	5.99473	0	0.371378	1.58371	0.025748
000713	2018	4.81777	0	0	3.54943	0	0.335258	1.8695	0.049021
000713	2019	5.0416	0	0.0244	3.40793	0	0.328171	1.97822	0.050239
000715	2017	5.17318	0	0	0.91911	1	0.40653	1.51242	0.390461
000715	2018	5.13776	0	0	0.988902	1	0.379362	1.70788	0.36155
000715	2019	5.06193	0	0	0.983581	0	0.355108	1.74795	0.197264
000716	2017	5.20636	0	0	2.56065	0	0.461259	1.28619	0.073688
000716	2018	5.52635	0	0	1.61522	0	0.476286	1.06774	0.076553
000716	2019	5.66138	0	0	1.66739	0	0.464141	1.19274	0.025525
000717	2017	7.44085	0	0	14.9859	0	0.793792	0.3944	0.075513
000717	2018	7.48959	0	0	11.5326	0	0.623936	0.526523	0.090676
000717	2019	7.45323	1	0	10.7825	0	0.534179	0.608313	0.092089
000718	2017	5.99741	0	0	0.519465	1	0.540393	1.74066	0.125711
000718	2018	5.26482	0	0	0.518227	1	0.529465	1.91006	0.148862
000718	2019	5.41389	0	0	0.585183	1	0.526626	1.95064	0.091574
000719	2017	6.30806	0	0.7402	9.20406	0	0.341727	2.18407	0.334623
000719	2018	6.34745	0	0.6296	2.65654	0	0.326794	2.22406	0.316863
000719	2019	6.32817	0	0.6296	2.95171	0	0.323724	2.22574	0.230497
000721	2017	3.58648	0	0	1.24792	0	0.378235	1.60322	0.34856
000721	2018	3.48823	0	0	1.315	0	0.473514	1.03954	0.296317
000721	2019	3.43239	0	0	1.34785	1	0.437833	0.725838	0.193598
000722	2017	2.80417	0	0	2.61031	0	0.068495	12.1195	0.206843
000722	2018	2.92727	0	0	3.24369	0	0.07027	12.1192	0.051131
000722	2019	2.69539	1	0	3.22278	0	0.061414	13.9285	0.196011
000723	2017	6.78494	0	0	12.0389	0	0.391882	1.16136	0.032617
000723	2018	6.79853	0	0	19.8889	0	0.566621	0.77664	0.016415
000723	2019	6.66661	1	0	3.15102	0	0.527545	0.748239	0.022869
000725	2017	8.66918	0	0	0.453592	0	0.592813	2.00619	0.187082
000725	2018	8.73965	0	0	0.47771	0	0.604125	1.60205	0.142588
000725	2019	8.78975	0	0	0.473258	0	0.585627	1.33262	0.147675
000726	2017	6.04176	0	0	0.624128	1	0.235536	1.65413	0.066529
000726	2018	6.01671	0	0	0.551687	1	0.266844	1.46831	0.050783
000726	2019	6.05106	0	0	0.576462	1	0.301725	1.32776	0.073919
000729	2017	6.66469	0	0.5927	4.974	1	0.24434	1.42624	0.107458
000729	2018	6.64638	0	0.5927	3.97232	1	0.222432	1.62803	0.109609
000729	2019	6.52593	0	0.5927	3.95045	1	0.239321	1.67661	0.152496
000731	2017	5.14157	0	0	1.10727	0	0.379162	1.22883	0.200946
000731	2018	5.19193	0	0	0.790396	0	0.301836	1.69801	0.206571
000731	2019	5.1327	1	0	0.553385	1	0.241189	1.94936	0.211376
000733	2017	6.26746	0	0	5.81804	0	0.522398	2.04696	0.087816
000733	2018	5.87228	0	0.0229	2.47297	0	0.509791	1.93661	0.115832
000733	2019	5.432	0	0.0229	2.11969	0	0.386039	3.04633	0.151527
000735	2017	4.47163	0	0	0.926486	0	0.405789	1.49107	0.110807
000735	2018	4.29984	0	0	1.85097	0	0.352215	1.66943	0.059691
000735	2019	4.21538	0	0	1.81953	0	0.357066	1.47299	0.037947
000736	2017	6.03697	0	0	2.20331	0	0.867698	1.58553	0.113837
000736	2018	6.37099	0	0	2.2347	0	0.894843	1.43158	0.131282
000736	2019	6.81017	0	0	2.24789	1	0.868167	1.57568	0.133447
000738	2017	5.08819	0	0	0.536552	0	0.24138	3.32618	0.259635
000738	2018	5.13014	0	0	0.551512	0	0.219198	2.99551	0.156186
000738	2019	5.1893	0	0	0.556402	0	0.24671	3.10477	0.239455
000739	2017	5.95491	0	0	0.967089	1	0.464079	1.17754	0.076285
000739	2018	5.94311	0	0	0.963293	1	0.418463	1.39517	0.087183
000739	2019	6.09674	0	0	0.84375	1	0.422317	1.54514	0.11009
000751	2017	6.18345	0	0	9.14341	0	0.428925	1.52526	0.069046
000751	2018	6.27237	0	0	8.10653	0	0.47989	1.19979	0.026203
000751	2019	6.24799	1	0	9.5121	0	0.426042	1.45277	0.044525
000753	2017	5.21599	0	0.2609	1.66923	0	0.554079	1.45933	0.238648
000753	2018	5.26045	0	0.2703	1.73158	0	0.527247	1.44524	0.202269
000753	2019	5.13223	0	0.2755	1.72727	0	0.558788	1.41646	0.227632
000756	2017	5.66577	0	0	0.812161	0	0.510879	1.34823	0.129486
000756	2018	5.85956	0	0	0.854253	0	0.527302	0.99539	0.114848
000756	2019	5.85132	0	0	0.81133	0	0.5167	0.977016	0.089749
000757	2017	3.78515	0	0	2.80987	0	0.444176	2.04347	0.160658
000757	2018	3.74699	0	0	2.84104	0	0.432746	1.56968	0.154844
000757	2019	5.55257	0	0.1667	0.740819	0	0.461438	1.59322	0.193207
000758	2017	6.97601	0	0	3.09066	0	0.699863	1.2162	0.100185
000758	2018	6.92158	0	0	2.61021	0	0.631172	1.39582	0.152955
000758	2019	6.53633	1	0	2.63878	0	0.663049	1.05949	0.1493
000759	2017	6.92337	0	0.2007	0.367784	0	0.581445	0.652912	0.137588
000759	2018	6.83231	0	0.2007	0.372011	0	0.546828	0.720716	0.154956
000759	2019	6.91342	0	0.2007	0.362536	0	0.611966	0.581567	0.102778
000761	2017	7.92401	0	0	25.0402	0	0.764294	0.776965	0.195523
000761	2018	8.04046	0	0.0477	3.06505	0	0.670324	1.02133	0.197083
000761	2019	8.05015	1	0	2.95243	0	0.67047	0.869539	0.221326
000762	2017	3.82007	0	0.2155	1.35302	0	0.164759	4.25447	0.467651
000762	2018	3.55049	0	0.2155	1.45368	0	0.14416	4.81789	0.444392
000762	2019	3.75154	1	0	1.38499	0	0.140264	5.7332	0.405759
000766	2017	4.61372	0	0	2.59278	0	0.228451	1.96053	0.063257
000766	2018	4.83809	0	0	2.61342	0	0.208321	2.20765	0.052464
000766	2019	4.79761	0	0	0.737962	0	0.432534	1.86449	0.059276
000767	2017	6.54404	0	0.2745	0.682157	0	0.834438	0.581582	0.08509
000767	2018	6.62026	0	0.2887	0.716733	0	0.839973	0.564006	0.058409
000767	2019	6.62186	1	0.2943	0.730817	0	0.843162	0.450254	0.03488
000768	2017	7.5934	0	0	1.47755	0	0.566791	1.46078	0.155279
000768	2018	7.63744	0	0	1.44786	0	0.596783	1.40519	0.181053
000768	2019	7.64909	0	0	1.57443	0	0.659529	1.32864	0.137543
000777	2017	4.17308	0	0	1.28275	0	0.377156	2.07782	0.109842
000777	2018	4.33129	0	0	1.26912	0	0.398286	1.8252	0.112139
000777	2019	4.27575	0	0	1.27909	0	0.391127	1.75827	0.098663
000778	2017	8.00228	0	0.3968	4.74453	0	0.579449	1.02904	0.103564
000778	2018	7.91484	0	0.3996	3.74508	0	0.581242	1.05829	0.126322
000778	2019	7.75108	1	0.3996	3.5207	0	0.548986	1.1359	0.149065
000779	2017	2.91709	0	0	0.514661	0	0.530621	0.851156	0.026051
000779	2018	4.89463	0	0	0.508492	0	0.617242	1.08017	0.397848
000779	2019	4.82114	0	0.5737	3.53046	0	0.464409	1.54017	0.390868
000782	2017	5.48084	0	0	2.08333	0	0.530245	1.31834	0.104408
000782	2018	5.56942	0	0	2.38068	0	0.488762	1.39038	0.126709
000782	2019	5.2008	0	0	2.99286	0	0.450844	1.39237	0.129426
000785	2017	5.61247	0	0	3.37561	0	0.545026	0.980113	0.262149
000785	2018	5.61179	0	0	6.4554	0	0.517737	0.998655	0.311611
000785	2019	6.33628	0	0	0.855311	0	0.522795	0.824456	0.12783
000786	2017	6.61572	0	0.0957	1.65264	0	0.224386	1.90947	0.032391
000786	2018	6.68879	0	0.0746	1.65703	0	0.193719	2.44317	0.026448
000786	2019	6.72402	1	0	1.41368	0	0.322458	1.02064	0.026579
000788	2017	4.98912	0	0.118	1.18246	0	0.435803	2.0364	0.165962
000788	2018	5.00395	0	0	1.47472	0	0.43586	2.03581	0.218711
000788	2019	5.044	0	0	1.5825	0	0.493412	1.84057	0.236046
000789	2017	6.2118	0	0	3.5132	0	0.446705	0.88291	0.131706
000789	2018	6.56052	0	0	3.18236	0	0.393845	1.33569	0.267644
000789	2019	6.46733	1	0	3.45337	0	0.362792	1.512	0.249499
000790	2017	3.76707	0	0	1.01516	0	0.367401	2.17461	0.324553
000790	2018	3.72815	0	0	1.60426	0	0.229271	3.34803	0.319237
000790	2019	3.77872	0	0	1.53872	0	0.226426	3.50483	0.352404
000791	2017	4.92388	0	0	5.11365	0	0.695013	0.985905	0.031336
000791	2018	5.0159	0	0	7.61754	0	0.676219	1.18512	0.024379
000791	2019	4.94011	1	0	23.4232	0	0.624135	1.08964	0.046441
000793	2017	5.41513	0	0	0.270941	0	0.360029	2.78896	0.181191
000793	2018	5.49448	0	0	0.300476	0	0.575683	1.43356	0.077721
000793	2019	5.4188	0	0	0.300476	1	0.51905	1.23315	0.039687
000795	2017	4.89051	0	0	2.29487	0	0.199601	3.86873	0.310026
000795	2018	4.8701	0	0	2.28422	0	0.222516	3.52172	0.27346
000795	2019	5.00226	1	0	2.70281	0	0.309282	2.5164	0.213285
000797	2017	5.68662	0	0.5259	1.16752	0	0.640025	2.21444	0.255796
000797	2018	5.67363	0	0	1.10907	0	0.630874	1.94008	0.114348
000797	2019	5.70556	0	0	1.12307	0	0.707175	1.55087	0.116588
000798	2017	3.894	0	0	0.616432	0	0.332032	1.70009	0.151984
000798	2018	3.74125	0	0	0.607716	0	0.244431	2.03778	0.133248
000798	2019	3.5376	0	0	0.613598	0	0.277772	1.46644	0.09144
000799	2017	4.13686	0	0.31	4.1555	0	0.210903	3.49353	0.134052
000799	2018	4.30007	0	0	4.96	0	0.24056	3.07842	0.211346
000799	2019	4.45987	0	0	3.08151	0	0.247207	3.14582	0.408201
000800	2017	7.48962	0	0.5303	7.35506	0	0.571607	1.06813	0.068496
000800	2018	7.45431	0	0.5303	6.66206	0	0.563353	1.03068	0.025883
000800	2019	7.40909	0	0.5303	4.29045	0	0.587124	0.916184	0.094247
000801	2017	5.35928	0	0	5.07569	1	0.526438	1.75852	0.129747
000801	2018	5.45267	0	0	5.30178	1	0.550798	1.71624	0.128007
000801	2019	5.26677	0	0	5.78493	1	0.554058	1.69419	0.127948
000807	2017	7.2519	0	0.4257	5.32791	0	0.695278	0.554269	0.086857
000807	2018	7.18268	0	0.4257	6.4696	0	0.754381	0.463726	0.081143
000807	2019	7.31892	1	0	7.00164	0	0.682323	0.441998	0.082384
000810	2017	6.18704	0	0	2.59041	0	0.635543	1.42577	0.082256
000810	2018	6.12384	0	0	2.9055	0	0.628159	1.376	0.104468
000810	2019	6.33509	0	0	3.6438	0	0.629257	1.62244	0.167218
000811	2017	5.49981	0	0.2915	1.23727	0	0.48694	1.57435	0.149264
000811	2018	5.37892	0	0	1.34829	0	0.509518	1.17386	0.157128
000811	2019	5.4785	0	0	1.0466	0	0.465657	1.57239	0.158007
000812	2017	4.01871	0	0	0.471545	1	0.421325	1.15775	0.171884
000812	2018	4.07837	0	0	0.580929	1	0.462054	0.895127	0.072312
000812	2019	4.01238	0	0	0.616759	1	0.521175	0.804611	0.108761
000813	2017	4.96634	0	0	0.59156	0	0.115503	7.7221	0.37448
000813	2018	5.3705	0	0	0.631799	0	0.108104	7.62828	0.243969
000813	2019	4.65253	0	0	0.690917	0	0.061414	13.9285	0.248717
000815	2017	4.114	0	0.2086	0.437959	0	0.277529	3.04317	0.023752
000815	2018	4.23532	0	0.2086	0.4354	0	0.333628	2.02831	0.024348
000815	2019	4.16166	0	0	0.518003	0	0.356077	1.93273	0.131302
000818	2017	5.38121	0	0	1.49661	1	0.314749	0.725819	0.02565
000818	2018	5.44292	0	0	1.95643	0	0.41607	0.779538	0.060288
000818	2019	5.37173	1	0	2.36738	0	0.380929	0.963321	0.040003
000819	2017	4.74352	0	0	1.21997	0	0.163197	4.42534	0.060869
000819	2018	4.81913	0	0	1.26333	0	0.121477	6.25251	0.107347
000819	2019	4.64328	1	0	1.28197	0	0.128416	6.12183	0.151553
000821	2017	4.57991	0	0	1.04139	1	0.366061	1.86842	0.139198
000821	2018	5.02086	0	0	0.803061	1	0.440728	1.5132	0.112758
000821	2019	4.95547	0	0	0.330906	1	0.531847	1.3609	0.111524
000822	2017	5.73974	0	0	6.95517	0	0.349827	1.82352	0.045313
000822	2018	5.8908	0	0	7.87891	0	0.270054	2.21909	0.099109
000822	2019	5.70871	1	0	9.02461	0	0.262788	2.1893	0.198274
000823	2017	5.72969	0	0	2.60172	0	0.312729	2.07611	0.156427
000823	2018	5.74445	0	0	3.22447	0	0.315478	2.04865	0.15703
000823	2019	5.71033	0	0	2.89494	0	0.306273	2.09626	0.160903
000825	2017	8.46663	0	0.6349	12.54	0	0.633015	0.592225	0.133182
000825	2018	8.41714	0	0	13.4261	0	0.570826	0.761937	0.128324
000825	2019	8.41322	1	0	10.5378	0	0.536267	0.815486	0.132761
000826	2017	6.36892	0	0	0.423963	0	0.538981	0.947596	0.143075
000826	2018	6.44917	0	0.0748	0.439607	0	0.608335	0.75733	0.056218
000826	2019	6.45222	0	0.0748	0.456828	0	0.616422	0.884719	0.050035
000828	2017	4.6408	0	0	1.3123	0	0.443657	0.618404	0.099574
000828	2018	4.67173	0	0	1.33493	0	0.405678	0.862737	0.146872
000828	2019	4.56029	0	0	1.30861	0	0.372726	1.43268	0.199421
000829	2017	7.86531	0	0.174	0.419176	1	0.795632	0.956766	0.136855
000829	2018	7.9331	0	0.188	0.465231	0	0.804594	0.974584	0.129905
000829	2019	8.10094	0	0.188	0.488692	0	0.812624	0.966941	0.129128
000830	2017	6.94061	0	0	3.90244	0	0.622247	0.265124	0.01802
000830	2018	7.23288	0	0	4.77952	0	0.60466	0.265124	0.018019
000830	2019	7.05824	1	0	4.5283	0	0.625409	0.265124	0.012668
000831	2017	3.85922	0	0	1.14847	0	0.061414	13.9285	0.192124
000831	2018	4.03944	0	0	1.09149	0	0.076863	10.5583	0.055659
000831	2019	4.593	1	0	1.04716	0	0.166039	5.62791	0.041972
000833	2017	4.82132	0	0.4344	1.12545	0	0.193061	3.18471	0.243361
000833	2018	5.25003	0	0.4344	1.1291	0	0.317657	1.78792	0.303581
000833	2019	5.40805	0	0.4344	1.09744	0	0.366033	1.31325	0.257066
000836	2017	4.94504	0	0	0.558128	0	0.224831	3.19893	0.318693
000836	2018	5.14684	0	0	0.624933	0	0.447796	1.55931	0.135151
000836	2019	4.23494	0	0	0.800964	0	0.495845	1.34268	0.068034
000838	2017	4.80877	0	0	25.0402	0	0.781799	1.55994	0.0651
000838	2018	5.23518	0	0	25.0402	0	0.841467	1.42351	0.118578
000838	2019	5.35168	0	0	25.0402	0	0.840901	1.40522	0.119423
000848	2017	5.04513	0	0	2.60435	0	0.276861	2.99394	0.587403
000848	2018	4.93574	0	0	1.90717	1	0.311757	2.67452	0.587403
000848	2019	4.98105	0	0	2.33659	1	0.346	2.47364	0.587403
000850	2017	5.04514	0	0	11.5423	0	0.406967	0.701326	0.038833
000850	2018	5.11881	0	0	11.4568	0	0.435232	0.774911	0.033011
000850	2019	5.15684	0	0	10.474	0	0.42404	1.6499	0.050272
000851	2017	6.35741	0	0.1281	1.06043	1	0.576465	1.39146	0.241673
000851	2018	6.35636	0	0.1281	1.32884	0	0.552113	1.42502	0.192847
000851	2019	6.49969	0	0.1281	1.63185	1	0.5809	1.48823	0.051471
000852	2017	5.65542	0	0	10.5838	0	0.728646	1.07781	0.030121
000852	2018	5.76169	0	0	7.23399	0	0.75508	1.07751	0.026405
000852	2019	6.03388	0	0	11.3179	0	0.779779	1.06477	0.017126
000856	2017	4.80939	0	0	3.42075	0	0.802419	0.941156	0.10269
000856	2018	4.93158	0	0	4.87805	0	0.789144	0.979663	0.088047
000856	2019	5.10549	0	0	8.82353	0	0.804702	0.939301	0.082178
000858	2017	7.70903	0	0	1.2766	0	0.229099	3.9629	0.572339
000858	2018	7.88564	0	0	1.02593	0	0.243626	3.77201	0.56868
000858	2019	8.01914	0	0	1.02414	0	0.284791	3.21718	0.587403
000859	2017	4.32004	0	0	6.75	0	0.2971	2.91628	0.155162
000859	2018	4.34531	0	0	9.43537	0	0.246997	2.80441	0.173965
000859	2019	4.4148	0	0	6.73301	0	0.237929	2.6908	0.173163
000860	2017	6.60441	0	0	2.76384	1	0.612907	1.69335	0.276762
000860	2018	6.67461	0	0	1.71422	0	0.610659	1.74978	0.310939
000860	2019	6.80631	0	0	2.16133	0	0.661229	1.45847	0.366847
000861	2017	5.10896	0	0	3.91195	0	0.691831	1.81399	0.190573
000861	2018	5.12627	0	0	2.69123	0	0.683444	2.39725	0.100982
000861	2019	5.00589	0	0	2.37952	0	0.644627	1.90033	0.028523
000862	2017	4.19933	0	0.4023	2.36092	0	0.702639	1.25062	0.027748
000862	2018	4.33063	0	0.4023	4.17324	0	0.729607	0.963612	0.029955
000862	2019	4.42245	1	0.4023	14.3679	0	0.716182	1.13917	0.026347
000863	2017	5.0871	0	0	0.43781	0	0.513969	4.82993	0.033387
000863	2018	4.6706	0	0	0.449967	1	0.572612	2.91814	0.052244
000863	2019	4.74091	0	0	0.480438	1	0.555647	2.52521	0.051075
000869	2017	5.86415	0	0	4.26396	0	0.267914	1.64545	0.094194
000869	2018	5.84871	0	0	4.02235	0	0.246021	1.82679	0.092002
000869	2019	5.67843	0	0	4.14133	0	0.224876	2.02558	0.100072
000875	2017	5.87378	0	0.3431	0.792643	0	0.759198	0.268088	0.015138
000875	2018	6.08751	0	0.2075	0.871556	0	0.739788	0.389388	0.024953
000875	2019	6.19006	1	0.2075	1.24984	0	0.74738	0.556097	0.019629
000876	2017	8.43883	0	0	0.748713	0	0.38201	0.833222	0.071273
000876	2018	8.41288	0	0	0.7349	0	0.429838	0.736117	0.112026
000876	2019	8.44898	0	0	0.742501	0	0.491575	0.655772	0.088641
000877	2017	6.18761	0	0.4587	9.02953	0	0.552349	0.55833	0.076776
000877	2018	6.16437	0	0.4587	8.25	0	0.461093	0.585491	0.066477
000877	2019	6.34936	1	0.4587	5.04066	0	0.336432	0.892583	0.039682
000878	2017	8.28104	0	0	8.36617	0	0.718903	0.773918	0.064188
000878	2018	7.93286	0	0	7.05075	0	0.701901	1.01095	0.05368
000878	2019	8.22017	1	0.1268	1.9355	0	0.713752	0.978932	0.049772
000880	2017	4.90061	0	0.5105	1.09485	0	0.630787	0.703178	0.166081
000880	2018	5.06118	0	0.5105	0.940652	0	0.646903	0.743943	0.138041
000880	2019	5.11879	0	0.5105	0.962858	0	0.657077	0.80276	0.152147
000881	2017	6.07465	0	0.276	0.789248	0	0.517185	1.57696	0.128735
000881	2018	5.99829	0	0.2816	0.743923	0	0.488125	1.71592	0.116798
000881	2019	6.11185	1	0.2559	0.645556	0	0.460769	1.72251	0.143457
000882	2017	4.32648	0	0	1.07759	1	0.430615	0.901271	0.15527
000882	2018	4.36207	0	0	1.07539	1	0.420505	1.60696	0.078648
000882	2019	4.27325	0	0	1.10295	0	0.40957	1.45117	0.065368
000883	2017	6.6921	0	0.188	0.492335	0	0.391796	0.340085	0.044416
000883	2018	6.61749	0	0.188	0.496886	0	0.39077	0.34108	0.024028
000883	2019	6.81196	1	0	0.482294	0	0.443433	0.438127	0.02014
000885	2017	5.70887	0	0.0967	4.03954	0	0.751749	0.265124	0.045277
000885	2018	4.80743	0	0	4.383	0	0.675408	0.488851	0.08476
000885	2019	4.90836	0	0	4.29587	0	0.63013	0.463533	0.084611
000886	2017	3.68607	0	0	2.60537	0	0.160742	4.79758	0.148844
000886	2018	3.44601	0	0	5.70203	0	0.153518	5.15816	0.092649
000886	2019	2.40425	0	0.2531	4.7397	0	0.142468	5.39449	0.05512
000887	2017	6.64295	0	0	5.08018	0	0.494019	2.30466	0.09942
000887	2018	6.60993	0	0	4.3831	0	0.476338	2.37439	0.097925
000887	2019	6.61625	0	0	4.08757	0	0.505901	2.20254	0.161118
000888	2017	4.33991	0	0	1.80855	0	0.177993	3.48559	0.27523
000888	2018	4.25642	0	0	1.68076	0	0.17385	4.02244	0.343707
000888	2019	4.27628	0	0	2.02927	0	0.171611	4.26233	0.378746
000892	2017	4.60891	0	0	0.311372	0	0.25144	3.85407	0.239053
000892	2018	4.4067	0	0	0.309687	0	0.308152	3.36739	0.099427
000892	2019	3.53396	0	0	0.292676	0	0.252537	3.8152	0.104799
000895	2017	8.1762	0	0	2.8884	0	0.330102	1.29838	0.248766
000895	2018	8.04535	0	0	2.5792	0	0.373578	1.19807	0.104331
000895	2019	8.22113	0	0	9.46005	0	0.402257	1.44269	0.109879
000898	2017	8.70531	0	0	2.17008	0	0.43516	0.863375	0.027319
000898	2018	8.81562	0	0	1.64143	0	0.417211	0.821694	0.023927
000898	2019	8.70911	1	0	1.67652	0	0.401558	0.800654	0.053196
000899	2017	4.96253	0	0.3372	1.06782	0	0.389494	0.86706	0.022652
000899	2018	5.08001	0	0.3372	1.07714	0	0.3856	0.73495	0.153885
000899	2019	5.10648	1	0	1.10857	0	0.347621	0.640977	0.029626
000900	2017	6.50455	0	0	1.34471	0	0.614974	0.873252	0.096565
000900	2018	6.69052	0	0	1.4634	0	0.608156	1.02882	0.101259
000900	2019	6.65937	0	0	1.43939	0	0.69475	0.751063	0.109439
000901	2017	6.00284	0	0	0.616283	0	0.364904	2.20848	0.159171
000901	2018	5.92711	0	0.0621	0.633396	0	0.357589	2.19523	0.149684
000901	2019	5.84062	0	0.0768	0.658346	0	0.385203	2.04081	0.121509
000902	2017	6.41775	0	0	2.99685	0	0.332607	1.86769	0.14614
000902	2018	6.45477	0	0	2.96507	0	0.291497	2.09032	0.113231
000902	2019	6.36898	1	0	2.99874	0	0.311065	2.30907	0.229803
000903	2017	5.93487	0	0.3299	2.51065	0	0.49529	1.27604	0.128628
000903	2018	5.98385	0	0.3299	2.73549	0	0.548772	1.19283	0.115524
000903	2019	6.01386	0	0.3299	2.93505	0	0.554377	1.04523	0.051964
000905	2017	6.86839	0	0	15.3139	0	0.563294	0.81901	0.036917
000905	2018	6.72446	0	0	14.7406	0	0.578385	0.664945	0.041416
000905	2019	6.70573	0	0	23.2616	0	0.545323	0.986664	0.100652
000906	2017	8.03274	0	0	1.5815	0	0.747388	1.21225	0.138028
000906	2018	8.29906	0	0	1.55765	0	0.747453	1.21863	0.09576
000906	2019	8.46851	0	0	1.6693	0	0.770036	1.19091	0.101552
000908	2017	5.15425	0	0	0.480933	1	0.466004	2.46467	0.09697
000908	2018	5.0507	0	0	0.570441	1	0.452455	1.87288	0.097971
000908	2019	4.34539	0	0	0.683466	1	0.553615	1.06907	0.093211
000909	2017	5.25191	0	0.4533	6.84743	0	0.681074	1.95774	0.087514
000909	2018	4.62574	0	0.4533	6.38451	0	0.613195	1.16189	0.081929
000909	2019	4.19708	0	0.4533	8.75097	0	0.605846	1.82844	0.054395
000910	2017	6.12511	0	0	3.72295	0	0.42134	1.62745	0.242369
000910	2018	6.11725	0	0	2.99543	0	0.351712	1.84839	0.238676
000910	2019	6.1193	0	0	3.58392	0	0.3426	1.94844	0.207734
000913	2017	5.27884	0	0	0.96343	0	0.355843	1.83795	0.126669
000913	2018	5.22653	0	0	1.05755	0	0.423726	1.61522	0.036026
000913	2019	5.39059	0	0	1.05755	0	0.432672	1.65205	0.239918
000915	2017	4.73138	0	0	1.39247	0	0.200491	2.68238	0.250222
000915	2018	4.51348	0	0	2.30478	0	0.19275	3.34743	0.346402
000915	2019	4.76824	0	0	1.06859	0	0.18567	3.47224	0.293738
000917	2017	6.34053	0	0.0181	2.19789	0	0.527426	1.2144	0.086721
000917	2018	6.54084	0	0.0142	1.89966	0	0.523258	1.29034	0.111917
000917	2019	6.1327	0	0.0216	2.2243	0	0.451876	1.56908	0.090113
000918	2017	4.50823	0	0	3.246	0	0.784559	1.31808	0.031697
000918	2018	4.62608	0	0	3.47892	1	0.813164	0.994078	0.030734
000918	2019	4.63476	0	0	4.36838	1	0.808406	1.08323	0.040237
000919	2017	5.31066	0	0	2.78853	0	0.208222	3.04398	0.232391
000919	2018	5.27232	0	0	2.7247	0	0.164455	3.69814	0.245666
000919	2019	5.10962	0	0	2.80409	1	0.176422	3.31585	0.349709
000920	2017	4.35278	0	0	6.57011	0	0.46697	0.888322	0.12554
000920	2018	4.25218	0	0	5.74663	0	0.513245	1.21922	0.117376
000920	2019	4.27805	1	0	4.33774	0	0.422954	2.26118	0.11334
000921	2017	7.78324	0	0	0.901141	0	0.672004	1.05235	0.044074
000921	2018	7.77356	0	0	0.913295	1	0.638563	1.05852	0.048624
000921	2019	7.71079	0	0	0.825964	1	0.632815	1.1767	0.060755
000923	2017	5.93687	0	0.3881	0.417867	0	0.347239	2.37839	0.315859
000923	2018	5.7076	0	0.3936	0.427081	0	0.32462	2.4684	0.234064
000923	2019	5.9375	1	0.3942	0.42816	0	0.264815	4.56128	0.194709
000925	2017	4.93623	0	0	0.383511	1	0.601057	0.976896	0.106326
000925	2018	4.96532	0	0	0.432365	1	0.622874	0.901977	0.095222
000925	2019	5.18205	0	0	0.447639	0	0.659408	0.969523	0.093437
000926	2017	6.65862	0	0	1.52598	0	0.757274	2.12145	0.165362
000926	2018	6.52702	0	0	1.71318	0	0.745594	1.9262	0.051888
000926	2019	6.3289	0	0	1.97482	0	0.757844	1.64592	0.089745
000928	2017	6.19207	0	0.3583	1.09966	0	0.654171	1.28871	0.071434
000928	2018	6.26124	0	0.3583	1.08526	0	0.705877	1.25679	0.132074
000928	2019	6.74092	0	0.3583	1.07231	0	0.715311	1.21279	0.138053
000929	2017	3.67786	0	0	0.876478	0	0.211946	3.66321	0.376085
000929	2018	3.4768	0	0	0.953437	0	0.209066	3.63436	0.050828
000929	2019	3.36814	0	0	1.05032	0	0.204043	3.84741	0.060969
000930	2017	5.98546	0	0	1.6928	0	0.670688	0.583599	0.090572
000930	2018	6.96613	0	0	3.59128	0	0.524544	0.959373	0.037777
000930	2019	7.04663	1	0	3.69683	0	0.405316	1.02853	0.040638
000931	2017	4.73358	0	0.0066	2.7262	1	0.509306	1.54939	0.121246
000931	2018	4.76983	0	0.0066	1.66248	1	0.463328	1.65202	0.106359
000931	2019	4.91986	0	0.0066	1.66447	0	0.481596	1.53452	0.070182
000933	2017	7.23272	0	0	0.950903	0	0.854719	0.48338	0.036331
000933	2018	7.01445	0	0	1.00749	0	0.856874	0.455487	0.036293
000933	2019	6.92963	1	0	0.986151	0	0.821109	0.435778	0.042605
000935	2017	5.23924	0	0	0.546579	0	0.41394	0.375364	0.014394
000935	2018	4.89613	0	0	0.574648	0	0.164091	2.27985	0.096196
000935	2019	4.64431	1	0	0.601633	0	0.132121	2.01019	0.124265
000936	2017	5.22139	0	0	5.09804	0	0.578474	1.83056	0.072644
000936	2018	5.26761	0	0	6.00543	0	0.585056	1.34351	0.073576
000936	2019	5.23539	0	0	8.52731	0	0.553308	3.38534	0.052053
000937	2017	7.24026	0	0.6102	1.46286	0	0.545199	1.2304	0.129405
000937	2018	7.26736	0	0.6138	1.45788	0	0.528507	1.2844	0.156204
000937	2019	7.1659	1	0.6138	1.42931	0	0.49565	1.39115	0.243993
000938	2017	7.8638	0	0.6485	1.70632	0	0.321422	1.67405	0.093458
000938	2018	7.99276	0	0.6485	1.70632	0	0.372128	1.63989	0.117564
000938	2019	8.05314	0	0	2.46486	0	0.408855	1.51179	0.177314
000948	2017	5.01863	0	0	2.07247	1	0.474206	1.51245	0.238884
000948	2018	5.15788	0	0	1.70234	1	0.42717	1.87402	0.349658
000948	2019	5.38039	0	0	5.40979	1	0.541897	1.55253	0.293376
000949	2017	5.56569	0	0.3017	1.00266	0	0.449672	1.53283	0.062001
000949	2018	5.64995	0	0.3017	1.02969	0	0.534569	1.05329	0.072247
000949	2019	5.63221	0	0.3017	1.04575	0	0.535458	1.19506	0.066709
000951	2017	7.90188	0	0	6.62305	0	0.763459	1.21564	0.090278
000951	2018	7.83448	0	0	5.73561	0	0.688601	1.32663	0.054378
000951	2019	7.7901	0	0	4.65547	0	0.67232	1.36851	0.114849
000952	2017	4.01658	0	0	1.313	0	0.533928	0.551337	0.085776
000952	2018	3.95405	0	0	1.30575	1	0.479735	0.643663	0.102494
000952	2019	3.81117	0	0	1.1547	1	0.454122	0.733041	0.103964
000955	2017	3.80938	0	0	1.09275	1	0.43133	2.16817	0.277169
000955	2018	3.80631	0	0	1.45732	1	0.434588	1.54498	0.169221
000955	2019	3.79884	0	0	1.45352	0	0.464304	1.77592	0.200085
000957	2017	6.31162	0	0.4003	0.860703	0	0.775891	1.30278	0.035906
000957	2018	6.00278	0	0	0.853728	0	0.778635	1.37762	0.041717
000957	2019	6.04393	0	0	0.853382	0	0.773103	1.27243	0.045837
000959	2017	8.28214	0	0.7402	8.78097	0	0.727808	0.339857	0.026444
000959	2018	8.36799	0	0.7402	8.36459	0	0.730785	0.3176	0.029382
000959	2019	8.29084	1	0.6438	2.69372	0	0.719185	0.316521	0.027714
000960	2017	7.79821	0	0.447	1.48901	0	0.608614	0.677623	0.12411
000960	2018	7.78468	0	0.4501	1.49793	0	0.586543	0.807152	0.148125
000960	2019	7.80992	1	0	1.50139	0	0.608441	0.619172	0.124119
000961	2017	7.70784	0	0	2.52372	1	0.905155	1.39983	0.060432
000961	2018	7.8543	0	0	2.96945	1	0.911622	1.21002	0.056476
000961	2019	8.40312	0	0	6.53098	1	0.90769	1.16643	0.055643
000962	2017	4.14928	0	0	8.00699	0	0.456908	1.58025	0.149851
000962	2018	4.27909	0	0	7.72344	0	0.37321	1.45763	0.149066
000962	2019	3.6177	1	0	6.96049	0	0.287215	3.98805	0.182298
000963	2017	7.55072	0	0.1646	1.63804	0	0.449002	2.09287	0.148421
000963	2018	7.58502	0	0.1646	1.54646	0	0.457494	1.76563	0.12482
000963	2019	7.64245	0	0	1.67953	0	0.400548	1.63588	0.103978
000965	2017	4.86145	0	0	14.3715	1	0.502856	2.79845	0.353167
000965	2018	4.96981	0	0	10.2695	1	0.460663	2.49282	0.133697
000965	2019	4.37809	0	0	11.6932	0	0.41682	2.77314	0.06953
000966	2017	5.97189	0	0	2.62018	0	0.63537	0.296929	0.018236
000966	2018	5.96135	0	0	2.31948	0	0.619246	0.373392	0.01066
000966	2019	6.04861	1	0	2.1317	0	0.546505	0.361285	0.015665
000967	2017	5.83454	0	0	1.00752	1	0.414211	1.3178	0.043397
000967	2018	6.75945	0	0.0316	0.967661	1	0.401826	1.29197	0.070314
000967	2019	6.71356	0	0	0.705702	1	0.36562	1.45941	0.105078
000968	2017	4.91688	0	0.4947	1.17759	0	0.556514	0.97319	0.163803
000968	2018	5.08181	0	0.4947	1.1502	0	0.507515	1.43535	0.120901
000968	2019	4.76066	1	0.4947	1.12059	0	0.497832	1.37061	0.141294
000969	2017	5.7235	0	0.3551	2.55652	0	0.419771	1.33228	0.097718
000969	2018	5.76006	0	0.3551	2.5256	0	0.447671	1.21889	0.10408
000969	2019	5.66185	1	0	2.75699	0	0.418859	1.18655	0.107347
000970	2017	5.50686	0	0	1.55399	0	0.173145	4.46223	0.212324
000970	2018	5.63411	0	0	1.66931	0	0.167134	4.57481	0.161972
000970	2019	5.45691	0	0	1.63169	0	0.167436	4.53182	0.281703
000973	2017	5.15978	0	0	8.23101	0	0.563213	0.965965	0.131331
000973	2018	5.19644	0	0	8.48366	0	0.5633	1.08984	0.175771
000973	2019	5.13473	0	0	8.06192	0	0.370008	1.09773	0.07731
000975	2017	4.6459	0	0	0.493024	0	0.06728	9.95388	0.007408
000975	2018	5.80245	0	0	0.347615	0	0.120656	3.22122	0.01122
000975	2019	5.74781	1	0	0.353549	0	0.149301	2.01958	0.024506
000976	2017	4.69909	0	0	0.38968	0	0.175341	2.55606	0.120872
000976	2018	4.7616	0	0	0.389278	0	0.156804	3.02677	0.100643
000976	2019	4.55952	0	0	0.39118	0	0.288905	1.83634	0.072453
000977	2017	7.45172	0	0.004	7.49455	0	0.592783	1.56136	0.132817
000977	2018	7.93772	0	0	7.9182	0	0.636328	1.4911	0.200351
000977	2019	8.06529	0	0	4.54883	0	0.649489	1.46459	0.215946
000978	2017	3.60778	0	0	0.597015	0	0.40242	0.627817	0.024236
000978	2018	3.62128	0	0	0.653862	0	0.449271	0.659715	0.03279
000978	2019	3.62323	0	0	0.786186	0	0.443426	0.523959	0.015753
000983	2017	7.52683	0	0	5.15152	0	0.633695	0.693888	0.053221
000983	2018	7.65338	0	0	6.00442	1	0.640113	0.713464	0.091585
000983	2019	7.62638	1	0	5.47284	1	0.644769	0.661626	0.091233
000985	2017	4.64905	0	0	1.36835	0	0.20967	2.88	0.323006
000985	2018	4.66606	0	0	1.29493	0	0.240101	2.1236	0.25334
000985	2019	4.8663	1	0	1.33401	0	0.219844	2.5812	0.296998
000988	2017	5.71207	0	0.0294	1.85872	1	0.379837	2.11658	0.256942
000988	2018	5.89029	0	0	1.86113	1	0.338571	2.29167	0.213129
000988	2019	5.8293	0	0	2.09722	1	0.34973	2.2943	0.261023
000989	2017	5.53061	0	0.1948	1.20667	0	0.233379	2.71484	0.140053
000989	2018	5.32046	0	0.1948	1.51557	0	0.178599	3.38727	0.098851
000989	2019	5.30716	0	0	1.76008	0	0.18614	2.9987	0.060641
000990	2017	5.90484	0	0	0.693201	0	0.235712	2.00986	0.114335
000990	2018	5.91974	0	0	0.6892	0	0.301867	1.24781	0.098102
000990	2019	6.01707	1	0.452	0.582278	0	0.320549	1.15441	0.066654
000993	2017	4.10707	0	0.6189	2.89004	0	0.47875	1.22016	0.15351
000993	2018	3.56824	0	0.6189	2.86554	0	0.498201	1.0288	0.056148
000993	2019	3.60809	1	0.6189	2.73468	0	0.460659	1.29687	0.020658
000996	2017	2.0544	0	0	4.92152	1	0.117655	5.39012	0.224489
000996	2018	2.0544	0	0	4.13617	1	0.128245	4.27755	0.189781
000996	2019	2.0544	0	0	4.23529	1	0.300332	0.377703	0.016799
000997	2017	5.74426	0	0.0286	2.7482	0	0.422121	1.7946	0.224231
000997	2018	5.99408	0	0	2.56994	1	0.505724	1.49637	0.230237
000997	2019	5.92237	0	0	2.61165	1	0.48451	1.32327	0.168233
000998	2017	5.33274	0	0.1543	0.286102	0	0.504093	1.49746	0.065631
000998	2018	5.4009	0	0.1554	0.295852	0	0.512614	1.60117	0.127815
000998	2019	5.25573	0	0.1654	0.631298	0	0.557134	0.876868	0.118584
000999	2017	6.55787	0	0	4.27132	0	0.374845	1.24328	0.10406
000999	2018	6.72475	0	0	3.33683	0	0.380558	1.35778	0.126058
000999	2019	6.77547	0	0	2.90809	0	0.359223	1.5378	0.141372
001696	2017	5.84832	0	0	0.866753	0	0.39629	1.87421	0.212008
001696	2018	6.03081	0	0	0.804644	0	0.448858	1.74981	0.172638
001696	2019	5.85206	0	0	0.804644	0	0.438047	1.56205	0.165189
001872	2019	6.58267	0	0.0333	1.93303	0	0.393797	0.684392	0.04923
001896	2017	6.36467	0	0.642	10.0943	0	0.648876	0.749551	0.030102
001896	2018	6.2588	0	0.642	15.3589	0	0.696553	0.600066	0.02164
001896	2019	6.11631	1	0.642	25.0402	0	0.673982	0.471365	0.021141
001965	2018	6.10334	0	0.7402	2.59154	0	0.407747	1.69692	0.083783
001965	2019	6.22213	0	0.7402	2.61325	0	0.406708	0.973108	0.072232
001979	2017	8.58599	0	0.7288	5.36091	0	0.721056	1.7129	0.126509
001979	2018	8.60353	0	0.7288	5.36091	0	0.742776	1.53692	0.135458
001979	2019	8.72376	0	0	2.61104	0	0.631901	1.61775	0.12013
002001	2017	5.95833	0	0.0255	3.94395	0	0.230256	3.83313	0.397247
002001	2018	6.38523	0	0	4.10745	0	0.260766	2.33784	0.10926
002001	2019	6.10229	0	0	4.67276	0	0.407028	1.85566	0.112642
002002	2017	6.12871	0	0.0104	1.4409	1	0.592398	0.792205	0.100843
002002	2018	5.99265	0	0	1.60228	1	0.565537	0.733751	0.048
002002	2019	5.83219	1	0	1.73314	1	0.564208	1.08239	0.141223
002003	2017	5.18623	0	0	1.2841	0	0.178572	2.79348	0.154996
002003	2018	5.1177	0	0	1.34533	0	0.223818	2.23338	0.113522
002003	2019	5.12025	0	0	1.36279	0	0.270035	1.76817	0.103211
002004	2017	6.38544	0	0	0.704176	1	0.542914	1.47139	0.172641
002004	2018	6.56746	0	0	0.473457	0	0.519833	1.03294	0.104239
002004	2019	6.45183	1	0	0.746608	0	0.502796	0.917752	0.070344
002006	2017	4.21688	0	0	2.24907	0	0.42375	1.59379	0.125723
002006	2018	4.14448	0	0	2.4691	0	0.46119	1.46382	0.073054
002006	2019	4.03199	0	0	1.96841	0	0.465939	1.53947	0.049497
002007	2017	5.0128	0	0	0.44384	1	0.072278	9.72655	0.037911
002007	2018	5.3152	0	0	0.417286	1	0.11096	6.63776	0.065465
002007	2019	5.4574	0	0	0.397419	1	0.092211	8.18585	0.079399
002008	2017	6.69567	0	0	0.688948	1	0.483533	1.44305	0.148667
002008	2018	6.51511	0	0	0.501206	1	0.546257	1.60221	0.195076
002008	2019	6.38283	0	0	0.565314	1	0.492654	1.74864	0.150307
002009	2017	5.19816	0	0	0.635712	0	0.58271	1.25403	0.17866
002009	2018	5.41346	0	0	0.725549	0	0.585447	1.15368	0.149751
002009	2019	5.2646	0	0	0.78839	1	0.642903	1.09831	0.107493
002010	2017	7.19123	0	0	2.98178	1	0.480685	1.54286	0.175271
002010	2018	7.11429	0	0	3.14387	1	0.549848	1.14774	0.150296
002010	2019	7.06695	0	0	4.16712	1	0.46239	1.39405	0.096705
002011	2017	6.2902	0	0.048	1.40048	0	0.679482	0.942427	0.065112
002011	2018	6.32273	0	0.0477	1.41867	0	0.793523	1.02467	0.081329
002011	2019	6.24543	0	0	1.60392	0	0.745979	1.32887	0.108652
002012	2017	4.19204	0	0	1.52957	0	0.269959	2.3415	0.059813
002012	2018	4.24248	0	0	1.85941	0	0.282503	2.12755	0.05968
002012	2019	4.3235	0	0	2.29634	1	0.238061	2.81712	0.106626
002013	2017	6.46964	0	0.0323	1.30159	0	0.524978	1.41567	0.142928
002013	2018	6.65842	0	0.0323	1.30024	0	0.557782	1.44636	0.111598
002013	2019	6.58148	0	0	1.46607	0	0.553874	1.47792	0.154274
002014	2017	4.86712	0	0	0.822309	0	0.25191	2.92527	0.140975
002014	2018	5.08277	0	0	0.87763	0	0.261647	2.74162	0.188214
002014	2019	5.11244	0	0	0.813029	0	0.255583	2.69511	0.191601
002015	2017	3.37921	0	0	0.335303	0	0.067284	10.2941	0.192013
002015	2018	3.40195	0	0	1.0175	1	0.061414	13.9285	0.072726
002015	2019	6.44082	1	0	2.52859	0	0.68091	0.8655	0.083987
002016	2017	5.3219	0	0	2.26129	1	0.651444	1.91657	0.26056
002016	2018	5.10188	0	0	2.25843	0	0.632957	2.116	0.297495
002016	2019	5.16495	0	0	2.30706	0	0.636905	1.59978	0.243446
002017	2017	4.42442	0	0	1.58058	0	0.390939	2.10815	0.364862
002017	2018	4.25938	0	0	1.58574	0	0.407588	2.12889	0.384803
002017	2019	4.22179	0	0	1.64318	0	0.332927	2.77739	0.538821
002019	2017	5.73026	0	0.0117	4.42418	1	0.226451	2.30283	0.146069
002019	2018	5.72291	0	0	5.02093	1	0.29537	1.54221	0.162191
002019	2019	5.70791	0	0	4.85484	1	0.293164	1.22093	0.09912
002020	2017	5.01384	0	0.0218	0.76232	0	0.191361	3.44609	0.049535
002020	2018	5.21826	0	0	0.770529	0	0.284143	2.26362	0.063987
002020	2019	5.44945	0	0	0.843943	0	0.340328	1.9687	0.073993
002023	2017	3.31722	0	0	0.928649	0	0.364858	2.13523	0.105771
002023	2018	3.4932	0	0	0.970621	0	0.364823	1.53709	0.108875
002023	2019	3.91971	0	0	1.21242	0	0.433954	1.73663	0.063169
002025	2017	5.09836	0	0	2.53809	0	0.355667	2.62961	0.192866
002025	2018	5.1323	0	0	2.45868	0	0.325239	2.77789	0.159417
002025	2019	5.35801	0	0	2.57735	0	0.342624	2.65991	0.15334
002026	2017	4.59095	0	0	1.27509	0	0.202997	3.25427	0.217586
002026	2018	4.66862	0	0	1.86047	0	0.189776	3.61276	0.099145
002026	2019	4.57809	1	0	2.06561	0	0.190681	3.96802	0.177212
002027	2017	6.64368	0	0	0.888128	0	0.321237	2.85147	0.251658
002027	2018	6.86127	0	0	0.992347	1	0.243068	3.41176	0.192291
002027	2019	6.52177	0	0	1.03229	1	0.250479	3.13568	0.169525
002028	2017	5.67904	0	0	0.408771	1	0.335728	2.55807	0.209884
002028	2018	5.66001	0	0	0.399492	1	0.378972	1.97068	0.157387
002028	2019	5.93028	0	0	0.403406	1	0.412307	1.89957	0.166279
002029	2017	5.29258	0	0	1.75307	0	0.355939	1.95962	0.126571
002029	2018	5.37841	0	0	1.98094	0	0.324573	2.14309	0.040996
002029	2019	5.32944	0	0	2.55896	0	0.343818	1.70026	0.034842
002030	2017	4.69098	0	0	0.561635	0	0.430893	2.01626	0.259398
002030	2018	4.50081	0	0	0.575632	0	0.399304	1.53276	0.105317
002030	2019	4.16284	0	0	0.61456	0	0.413891	1.56984	0.063743
002031	2017	4.3039	0	0	1.04707	0	0.516495	1.84791	0.116643
002031	2018	4.47979	0	0	1.05308	0	0.50659	1.24131	0.105638
002031	2019	4.40694	0	0	1.28754	0	0.371676	1.63107	0.014703
002032	2017	6.88136	0	0	7.70209	0	0.433202	1.95468	0.083261
002032	2018	7.04049	0	0	7.99803	0	0.444467	1.91014	0.131735
002032	2019	7.10771	1	0	7.07847	0	0.422296	1.97545	0.104164
002033	2017	3.86935	0	0	0.467043	0	0.089715	5.70403	0.479998
002033	2018	3.71714	0	0	0.47494	0	0.061414	7.44134	0.413916
002033	2019	3.77944	0	0	0.459807	0	0.061414	7.30987	0.318029
002034	2017	4.50105	0	0	0.876117	1	0.321558	2.1356	0.224266
002034	2018	3.97541	0	0	0.905491	1	0.411027	1.64992	0.129576
002034	2019	4.23461	0	0	0.906448	0	0.543869	1.12595	0.089222
002035	2017	5.9185	0	0	0.454724	0	0.462793	1.6277	0.14749
002035	2018	6.04209	0	0	0.458863	0	0.494736	1.57975	0.274454
002035	2019	5.86951	0	0	0.521837	0	0.47848	1.62144	0.143552
002036	2017	5.88508	0	0	0.391148	1	0.575749	1.0213	0.037666
002036	2018	5.76605	0	0	0.36463	1	0.667941	1.18361	0.077708
002036	2019	5.91044	0	0	0.449801	1	0.719923	1.10443	0.015866
002037	2017	5.6893	0	0	1.88798	0	0.692195	1.34655	0.135136
002037	2018	5.96455	0	0	1.85451	0	0.672203	1.36817	0.073633
002037	2019	5.64429	1	0.4773	0.996651	0	0.677071	1.32771	0.121884
002038	2017	4.47976	0	0	0.791374	1	0.062305	12.2285	0.313803
002038	2018	4.9084	0	0	0.776936	1	0.094167	6.36322	0.233788
002038	2019	4.8165	0	0	0.834442	1	0.077275	8.61408	0.239257
002039	2017	5.16265	0	0	0.479181	0	0.741051	0.389133	0.007936
002039	2018	4.95312	0	0	0.449371	0	0.714713	0.352092	0.019435
002039	2019	4.88809	1	0	0.431797	0	0.676575	0.265124	0.010519
002040	2017	3.77716	0	0.6769	3.61296	0	0.357852	1.04317	0.048731
002040	2018	3.88153	0	0.5741	4.02031	0	0.320574	0.695223	0.032395
002040	2019	3.83017	0	0.5741	4.58913	0	0.290357	1.26966	0.086019
002041	2017	4.0286	0	0	3.25122	0	0.154428	5.62704	0.06225
002041	2018	3.93248	0	0	3.61236	0	0.131382	6.40949	0.056867
002041	2019	3.93038	0	0	3.66713	0	0.147742	5.64813	0.05549
002042	2017	6.81275	0	0	1.12953	0	0.548382	1.1562	0.099185
002042	2018	6.89415	0	0	1.12953	0	0.604951	1.11436	0.090642
002042	2019	6.82239	0	0	1.13289	0	0.635706	1.0864	0.104465
002043	2017	5.67019	0	0	1.35525	0	0.267608	2.67011	0.119049
002043	2018	5.62134	0	0	1.60485	0	0.436044	1.3284	0.13054
002043	2019	5.66706	0	0	1.48	0	0.489385	1.35582	0.210109
002044	2017	6.09276	0	0	0.252415	0	0.446862	1.02786	0.189629
002044	2018	6.25589	0	0	0.270305	0	0.553906	0.872621	0.14615
002044	2019	6.29797	0	0	0.263468	0	0.568995	1.08874	0.248221
002045	2017	5.60801	0	0	1.68958	0	0.64045	1.22287	0.015727
002045	2018	5.56824	0	0	1.08528	0	0.643403	1.05411	0.068469
002045	2019	5.62297	0	0	1.04285	0	0.544514	1.41398	0.102435
002046	2017	4.54896	0	0.5667	7.61694	1	0.406625	1.31363	0.107942
002046	2018	4.8201	0	0.5122	2.73497	0	0.387666	1.61108	0.212039
002046	2019	4.90028	0	0.5122	3.26697	0	0.382772	1.58485	0.131687
002047	2017	6.21397	0	0	0.732276	1	0.540903	2.29668	0.183931
002047	2018	6.16966	0	0	0.791977	1	0.56648	1.91837	0.074664
002047	2019	6.04615	0	0	0.939731	1	0.594815	1.62652	0.024583
002048	2017	6.90035	0	0	0.5	0	0.450862	1.41716	0.195452
002048	2018	6.87997	0	0	0.453283	0	0.425261	1.37991	0.104732
002048	2019	6.91826	0	0	0.461885	0	0.386977	1.56858	0.093854
002049	2017	4.85593	0	0	2.39723	0	0.321201	3.01078	0.190128
002049	2018	5.07485	0	0	3.15611	0	0.336202	3.31254	0.184606
002049	2019	5.30864	0	0	3.69817	0	0.382188	2.72164	0.161451
002050	2017	6.42556	0	0.0063	1.27155	1	0.358174	2.33926	0.109949
002050	2018	6.52069	0	0	1.11312	1	0.375541	2.02115	0.083587
002050	2019	6.47111	0	0	0.909167	1	0.366782	2.13479	0.172667
002051	2017	6.55396	0	0	6.84033	1	0.533295	1.61575	0.258245
002051	2018	6.51344	0	0	7.22017	1	0.540604	1.61729	0.382671
002051	2019	6.50951	0	0.6286	13.9071	0	0.49928	1.75131	0.339205
002053	2017	4.61718	0	0.3527	0.995484	0	0.332827	2.06439	0.181978
002053	2018	4.49279	0	0.4312	1.29684	0	0.380871	1.44815	0.123466
002053	2019	4.7247	0	0.5826	0.622148	0	0.416733	2.27542	0.186605
002054	2017	5.16756	0	0	0.583555	0	0.335918	1.83243	0.083381
002054	2018	4.61511	0	0	0.731211	0	0.306687	2.55316	0.150084
002054	2019	4.53205	1	0	0.705063	0	0.308461	2.0999	0.131217
002055	2017	6.03524	0	0	1.53122	0	0.705592	1.21181	0.096854
002055	2018	6.11314	0	0	1.47544	1	0.696343	1.10863	0.022797
002055	2019	6.11479	0	0	1.0748	1	0.755274	1.10791	0.045747
002056	2017	5.93359	0	0	3.79063	0	0.302646	2.15713	0.080913
002056	2018	5.99651	0	0	4.42263	0	0.30275	2.18695	0.061945
002056	2019	6.00065	0	0	4.13388	0	0.371487	1.83581	0.103218
002057	2017	4.36277	0	0.3987	0.880625	0	0.240273	4.37494	0.178276
002057	2018	4.37193	0	0.3688	0.82803	0	0.24559	3.95384	0.203899
002057	2019	4.38757	1	0.3688	1.07322	0	0.325592	2.33743	0.165106
002059	2017	4.73424	0	0	2.02536	0	0.610377	1.16333	0.141365
002059	2018	4.90273	0	0	2.01219	0	0.487308	1.35408	0.058969
002059	2019	5.15326	0	0.1814	0.928312	0	0.587288	1.251	0.195007
002060	2017	6.04438	0	0	9.18351	0	0.833217	0.937884	0.066603
002060	2018	6.213	0	0	6.96169	0	0.84228	0.830181	0.058112
002060	2019	6.49895	0	0	11.1902	0	0.869274	0.898829	0.090971
002061	2017	7.23999	0	0.6938	3.86154	0	0.783422	1.01585	0.149942
002061	2018	7.43909	0	0.692	2.35476	0	0.751207	1.04641	0.148782
002061	2019	7.51071	0	0.6183	3.048	0	0.748079	1.10294	0.153127
002062	2017	6.35455	0	0	1.64978	0	0.768074	1.24773	0.211256
002062	2018	6.39007	0	0	1.60273	0	0.78885	1.13434	0.157072
002062	2019	6.57679	0	0	1.49809	0	0.788431	1.11055	0.166782
002063	2017	4.39038	0	0	0.552849	0	0.160246	5.39114	0.414473
002063	2018	4.40789	0	0	0.508294	0	0.130524	5.74672	0.405779
002063	2019	4.58827	0	0	0.429552	0	0.111441	6.64487	0.096627
002064	2017	5.65613	0	0	1.71346	0	0.388707	1.37702	0.035758
002064	2018	5.63926	0	0	1.69971	0	0.359895	1.79415	0.11532
002064	2019	6.80029	0	0	1.89483	0	0.542589	1.02987	0.119186
002065	2017	6.21612	0	0	0.644402	0	0.362665	2.3323	0.112996
002065	2018	6.35099	0	0	0.705496	0	0.420781	2.06251	0.110208
002065	2019	6.30769	0	0	0.680787	0	0.429821	2.05151	0.114198
002066	2017	4.99924	0	0	5.42297	0	0.747951	1.00232	0.069008
002066	2018	5.43554	0	0	7.41774	0	0.736514	0.926863	0.062844
002066	2019	5.49311	1	0	7.80739	0	0.731281	0.943755	0.034591
002067	2017	5.87289	0	0	3.75952	0	0.368297	1.84718	0.050761
002067	2018	5.88313	0	0	4.83133	0	0.31684	1.51613	0.059917
002067	2019	5.71117	0	0	3.37684	0	0.200056	2.0965	0.087404
002068	2017	6.14301	0	0.3969	1.80163	0	0.552103	1.07251	0.067192
002068	2018	6.22139	0	0.3969	2.03538	0	0.505515	1.04718	0.091985
002068	2019	6.00248	1	0.3969	2.23732	0	0.584681	0.880874	0.098867
002073	2017	5.14734	0	0	0.890482	0	0.421511	2.59781	0.124542
002073	2018	5.18893	0	0	0.955187	0	0.484581	2.12071	0.104563
002073	2019	5.2054	0	0	1.02571	0	0.445101	1.74251	0.08437
002074	2017	5.7218	0	0	0.986497	1	0.517157	1.7994	0.265133
002074	2018	5.87233	0	0	1.035	1	0.58469	1.42795	0.114017
002074	2019	5.76665	0	0	1.05344	1	0.64022	1.29515	0.106393
002075	2017	6.79164	0	0	0.435639	0	0.363175	1.60062	0.039437
002075	2018	6.80884	0	0	0.546334	0	0.34638	1.85047	0.022152
002075	2019	6.76305	1	0	1.07549	0	0.347229	1.76826	0.010845
002078	2017	7.10443	0	0	3.68979	1	0.584588	0.895486	0.068374
002078	2018	7.27859	0	0	4.94912	1	0.572256	0.772213	0.021536
002078	2019	7.27294	0	0	3.60787	1	0.544827	0.788492	0.040019
002079	2017	4.87277	0	0	4.43467	1	0.179011	3.93215	0.291051
002079	2018	4.80012	0	0	4.39514	1	0.149229	4.91441	0.19531
002079	2019	4.78823	0	0	4.5046	0	0.157423	4.84076	0.156095
002080	2017	6.60776	0	0.6024	2.99106	0	0.593373	0.949114	0.04992
002080	2018	6.60879	0	0.6024	3.0455	0	0.541719	1.04282	0.041043
002080	2019	6.69865	1	0	5.28885	0	0.563553	0.911774	0.047882
002081	2017	7.3118	0	0	0.752819	0	0.583097	1.50931	0.094708
002081	2018	7.34481	0	0	0.723068	0	0.591468	1.49109	0.092164
002081	2019	7.49379	0	0	0.694081	0	0.609864	1.51464	0.15331
002082	2017	6.87692	0	0	1.05948	1	0.236462	2.65175	0.130036
002082	2018	6.88809	0	0	1.07456	1	0.394242	1.49209	0.140345
002082	2019	6.84185	0	0	1.04714	1	0.496967	1.81086	0.137362
002083	2017	5.86734	0	0	1.8664	0	0.550772	0.985908	0.041247
002083	2018	5.8256	0	0	1.99855	0	0.595965	1.05019	0.058145
002083	2019	5.72594	0	0	1.28416	0	0.623708	1.03265	0.059303
002084	2017	4.99181	0	0	0.855384	0	0.31334	2.56387	0.282894
002084	2018	5.00711	0	0	0.872745	0	0.420893	1.80218	0.254748
002084	2019	4.99446	1	0	0.878975	0	0.432317	2.00573	0.183428
002085	2017	6.46277	0	0	1.60203	0	0.349837	1.88076	0.088576
002085	2018	6.59794	0	0	1.72378	0	0.489346	1.48912	0.154324
002085	2019	6.45331	0	0	1.73413	0	0.52385	1.22268	0.077381
002087	2017	5.93897	0	0	2.46835	0	0.640856	1.90825	0.091373
002087	2018	5.99288	0	0	3.09875	0	0.592131	1.24393	0.064018
002087	2019	5.85804	0	0	4.12368	0	0.559093	1.17419	0.03685
002088	2017	4.71297	0	0	1.08048	0	0.231862	2.79959	0.17105
002088	2018	4.81025	0	0	1.00536	0	0.276579	2.3289	0.138911
002088	2019	4.90738	1	0	1.07528	0	0.285349	2.36003	0.123456
002090	2017	5.00006	0	0	1.88197	0	0.677757	1.50854	0.153591
002090	2018	4.70822	0	0	2.03079	0	0.653553	1.16469	0.133644
002090	2019	4.73776	0	0	3.77002	0	0.633568	1.22105	0.121498
002091	2017	7.68207	0	0.41	1.54713	0	0.518546	1.62984	0.240094
002091	2018	7.68523	0	0.3338	1.50428	0	0.530624	1.53339	0.168798
002091	2019	7.76111	0	0.333	1.37945	0	0.523971	1.72562	0.173142
002092	2017	7.87105	0	0.1939	0.591339	0	0.655794	0.76995	0.051791
002092	2018	8.44242	0	0.1935	0.722284	0	0.663165	0.755257	0.036713
002092	2019	8.53559	1	0	0.738832	0	0.639165	0.69217	0.04307
002093	2017	4.7082	0	0.0122	0.553869	1	0.357618	1.88679	0.097118
002093	2018	4.205	0	0	0.53716	0	0.300019	3.54212	0.110067
002093	2019	3.42725	0	0	0.566917	0	0.24169	4.41051	0.07094
002094	2017	5.69203	0	0	0.922949	0	0.38494	1.76213	0.179447
002094	2018	5.81227	0	0	0.784717	0	0.429673	2.21343	0.205342
002094	2019	5.77125	1	0	0.897694	0	0.388867	2.0154	0.292158
002095	2017	3.30312	0	0	2.56579	1	0.177026	5.01631	0.587403
002095	2018	3.39778	0	0	3.4331	1	0.27151	3.34847	0.512049
002095	2019	3.1957	0	0	4.67233	1	0.285491	3.16339	0.51375
002096	2017	5.14887	0	0	1.33269	0	0.4725	1.19626	0.146939
002096	2018	4.93096	0	0	1.41565	0	0.454489	1.23285	0.116908
002096	2019	5.0168	1	0	1.43914	0	0.440114	1.26051	0.134343
002097	2017	5.53418	0	0	0.931605	0	0.6121	1.43466	0.060231
002097	2018	5.8423	0	0	0.981782	0	0.654458	1.34186	0.059366
002097	2019	6.12217	0	0	0.649514	0	0.67853	1.14228	0.063218
002098	2017	4.78365	0	0	0.655996	0	0.563246	1.20167	0.071399
002098	2018	4.97092	0	0	0.686248	0	0.679305	1.17712	0.114183
002098	2019	4.73583	0	0	0.64119	0	0.647407	0.85561	0.130419
002099	2017	5.02622	0	0	2.01019	0	0.311362	2.07598	0.300763
002099	2018	5.09556	0	0	2.16687	0	0.233793	2.36449	0.151976
002099	2019	5.1149	0	0	2.25726	0	0.151579	3.25693	0.226135
002100	2017	5.73324	0	0.2947	0.809615	0	0.479779	2.0281	0.288794
002100	2018	5.77961	0	0	0.834371	0	0.614654	1.65163	0.232616
002100	2019	6.11307	0	0	0.933754	0	0.536973	1.5565	0.166537
002101	2017	5.8345	0	0.2372	0.310559	0	0.41861	1.21314	0.094041
002101	2018	5.9997	0	0.272	0.401562	0	0.423723	1.2676	0.082729
002101	2019	5.81911	0	0.2845	0.435857	0	0.40851	1.16934	0.039458
002103	2017	5.01587	0	0	0.488521	0	0.329143	1.73034	0.104145
002103	2018	4.80978	0	0	0.587898	0	0.507826	1.42986	0.153317
002103	2019	4.83787	0	0	0.700653	0	0.461689	1.47543	0.077306
002104	2017	4.59481	0	0	2.79917	1	0.139858	4.99872	0.161053
002104	2018	4.63583	0	0	2.46163	1	0.118991	6.47052	0.342611
002104	2019	4.49232	0	0	3.10526	1	0.141483	5.44576	0.212306
002105	2017	4.7587	0	0	3.77068	0	0.606626	1.0773	0.110265
002105	2018	4.60941	0	0	3.25039	0	0.656327	1.00811	0.120166
002105	2019	4.78905	0	0	3.84326	0	0.637188	1.10175	0.171605
002106	2017	5.5373	0	0	1.64873	0	0.18813	4.43772	0.314415
002106	2018	5.64782	0	0	1.6566	0	0.206671	4.04853	0.303735
002106	2019	5.69237	0	0	1.50578	0	0.238237	3.51792	0.35945
002107	2017	3.95472	0	0	7.62822	0	0.233449	2.83704	0.356372
002107	2018	3.92926	0	0	7.96672	0	0.245668	2.63695	0.349911
002107	2019	3.91261	0	0	6.64947	0	0.231019	2.91069	0.298127
002108	2017	5.39997	0	0	2.26047	0	0.160376	3.98242	0.072899
002108	2018	5.35926	0	0	2.54919	0	0.319645	1.66718	0.036209
002108	2019	5.28227	0	0	2.79288	0	0.293051	1.67947	0.038209
002109	2017	4.86097	0	0.7007	2.09922	0	0.190848	0.81651	0.020059
002109	2018	4.91458	0	0.4824	2.08741	0	0.170395	1.64655	0.081933
002109	2019	4.83682	1	0	2.10013	0	0.108735	2.3794	0.119613
002110	2017	7.32214	0	0.5469	2.53175	0	0.30094	1.95925	0.234033
002110	2018	7.7992	0	0.5609	4.16818	0	0.347514	1.77381	0.20468
002110	2019	7.92913	1	0.5418	4.37641	0	0.368627	1.61488	0.167496
002111	2017	4.81926	0	0	0.850651	0	0.404806	1.66719	0.079542
002111	2018	4.91816	0	0	0.973467	0	0.383559	1.85851	0.042664
002111	2019	5.04541	0	0	1.1428	0	0.384065	1.8453	0.034306
002112	2017	3.61926	0	0	0.38971	0	0.676349	1.09883	0.066837
002112	2018	3.55375	0	0	0.587043	0	0.61649	1.19831	0.059344
002112	2019	3.71404	0	0	0.548052	0	0.634387	1.20014	0.034272
002114	2017	4.71302	0	0.0159	0.796512	0	0.231485	1.34981	0.023449
002114	2018	4.2281	0	0	0.823317	0	0.294656	0.883332	0.0197
002114	2019	4.66867	1	0	0.86272	0	0.298382	1.14543	0.068205
002115	2017	4.41714	0	0	0.568099	0	0.563235	0.95275	0.132082
002115	2018	5.44473	0	0	0.5125	0	0.4623	1.19781	0.109558
002115	2019	5.74805	0	0	0.601844	0	0.438349	1.41032	0.177232
002116	2017	5.58884	0	0	3.10221	0	0.664666	1.38018	0.263349
002116	2018	5.77803	0	0	3.60167	0	0.667032	1.38919	0.22367
002116	2019	5.84979	0	0	3.36794	0	0.676747	1.35756	0.318725
002117	2017	4.61905	0	0	0.355825	0	0.321297	1.99893	0.311736
002117	2018	4.66246	0	0	0.357785	0	0.296233	2.10811	0.335694
002117	2019	4.5583	0	0	0.388784	0	0.297385	2.0489	0.137417
002118	2017	4.51732	0	0	1.40451	1	0.534625	1.91547	0.097051
002118	2018	4.39252	0	0	1.51313	0	0.565447	1.77716	0.013117
002118	2019	4.00664	0	0	1.85101	0	0.582794	1.78033	0.007408
002119	2017	4.42589	0	0	0.467631	0	0.515035	1.09836	0.039159
002119	2018	4.49792	0	0	0.453021	0	0.51805	1.10048	0.053928
002119	2019	4.45023	0	0	0.830666	0	0.507215	1.24702	0.047321
002120	2017	6.55678	0	0	1.77276	1	0.441066	1.16059	0.191421
002120	2018	6.74277	0	0	1.72757	1	0.361665	1.56969	0.102667
002120	2019	7.65065	0	0	2.03153	1	0.398393	1.24438	0.069413
002123	2017	5.08669	0	0	0.595059	1	0.272144	1.7139	0.05339
002123	2018	5.25474	0	0	0.690915	1	0.311823	1.4384	0.058621
002123	2019	5.2527	0	0	1.05593	1	0.298388	1.51623	0.072145
002124	2017	5.38582	0	0	0.676414	0	0.314045	1.22348	0.094028
002124	2018	5.70578	0	0	0.686166	0	0.615186	0.672721	0.069341
002124	2019	5.83513	0	0	1.22934	0	0.615333	0.543869	0.097487
002125	2017	3.91899	0	0.4003	0.895599	0	0.554594	0.702017	0.033998
002125	2018	4.19696	0	0.2951	0.889928	0	0.632338	0.625051	0.044002
002125	2019	4.30921	1	0	1.06361	0	0.659071	0.616902	0.037087
002126	2017	5.71515	0	0	0.438811	0	0.447673	1.32062	0.037966
002126	2018	5.73762	0	0	0.386898	0	0.478686	1.24202	0.056148
002126	2019	5.86699	0	0	0.352411	0	0.515216	1.21183	0.060232
002127	2017	4.20707	0	0	0.883875	1	0.201666	3.85619	0.382461
002127	2018	5.38759	0	0	1.05205	1	0.172552	3.89817	0.261528
002127	2019	5.52125	0	0	1.13467	1	0.114149	6.40604	0.143602
002128	2017	6.24806	0	0	6.05521	0	0.262163	1.60882	0.121788
002128	2018	6.30134	0	0	6.27996	0	0.302238	1.83721	0.09659
002128	2019	6.96956	1	0.6494	4.00755	0	0.445799	0.768275	0.038837
002129	2017	6.44995	0	0	1.63626	0	0.580773	1.10374	0.149001
002129	2018	6.7279	0	0.3057	1.37544	1	0.631734	0.807056	0.08666
002129	2019	6.84637	0	0.3057	1.57159	1	0.581654	1.0401	0.104592
002130	2017	5.17991	0	0	1.99347	0	0.552854	0.869127	0.051732
002130	2018	5.41387	0	0	2.33475	0	0.563901	0.868015	0.06643
002130	2019	5.50126	0	0	0.628548	0	0.517188	1.15253	0.078634
002131	2017	6.60115	0	0	0.460606	1	0.425832	1.23563	0.06991
002131	2018	6.65992	0	0	0.479167	1	0.507853	1.5502	0.147063
002131	2019	6.6732	0	0	0.367206	1	0.389359	1.74064	0.127106
002132	2017	5.34987	0	0	1.1442	0	0.518877	1.18495	0.018965
002132	2018	5.22022	0	0	0.794294	0	0.486955	1.19775	0.046369
002132	2019	5.37753	1	0	0.848777	0	0.432923	1.19605	0.036291
002133	2017	5.46819	0	0	0.906299	0	0.593977	2.04812	0.081647
002133	2018	5.24382	0	0	0.878849	0	0.693333	1.67042	0.116802
002133	2019	5.51804	0	0	0.835814	0	0.709468	1.64096	0.104528
002135	2017	6.21676	0	0	1.00363	0	0.611543	1.31185	0.113625
002135	2018	6.31317	0	0	1.00363	0	0.608169	1.26013	0.069283
002135	2019	6.36095	1	0	0.995417	0	0.614909	1.26365	0.060426
002136	2017	4.39697	0	0	1.75326	0	0.304874	1.28316	0.058883
002136	2018	4.20444	0	0	1.64153	0	0.223689	1.74805	0.049187
002136	2019	4.14871	1	0	1.92926	0	0.200417	2.08982	0.109078
002137	2017	4.11197	0	0	1.39056	0	0.177395	3.00043	0.115576
002137	2018	4.22485	0	0	1.44766	0	0.172613	3.55973	0.040724
002137	2019	3.92587	0	0	1.64508	0	0.189471	3.13586	0.052236
002138	2017	4.90425	0	0.0132	0.605908	0	0.150496	2.6875	0.085556
002138	2018	5.05807	0	0	0.70385	0	0.167967	2.67092	0.087244
002138	2019	5.13376	0	0	0.657249	0	0.284763	1.56549	0.072675
002139	2017	5.15704	0	0	1.63893	1	0.353559	1.6896	0.128425
002139	2018	5.33293	0	0	1.64266	1	0.429064	1.40694	0.109585
002139	2019	5.5858	0	0	1.47589	1	0.488556	1.88684	0.149691
002140	2017	5.32328	0	0	7.28215	0	0.678613	1.36209	0.294035
002140	2018	5.58147	0	0	7.9527	0	0.640494	1.41869	0.228628
002140	2019	5.62598	0	0	8.20222	0	0.662781	1.30051	0.221797
002141	2017	4.41697	0	0	0.669152	0	0.132387	3.15928	0.039917
002141	2018	4.18329	0	0	0.746059	0	0.255096	1.24012	0.044531
002141	2019	4.11184	0	0	0.749496	1	0.209494	1.22717	0.020593
002144	2017	3.71523	0	0	1.29063	1	0.16658	2.03685	0.042581
002144	2018	3.76997	0	0	1.27536	1	0.141832	2.64611	0.038461
002144	2019	3.45976	0	0	1.38365	1	0.11189	3.88183	0.176534
002145	2017	5.33349	0	0	2.85802	0	0.474157	0.97995	0.056907
002145	2018	5.26408	0	0	3.32585	0	0.412818	0.919856	0.062466
002145	2019	5.33206	1	0	0.835418	0	0.428317	0.968136	0.082523
002146	2017	7.79347	0	0	1.02945	0	0.846766	1.46894	0.117406
002146	2018	8.1118	0	0	1.05755	0	0.840358	1.37412	0.120229
002146	2019	8.33991	0	0	1.06133	0	0.824535	1.32072	0.099751
002148	2017	3.7279	0	0	2.24017	1	0.100583	5.54249	0.178687
002148	2018	2.71281	0	0	2.21639	1	0.078958	7.34743	0.141716
002148	2019	2.40401	0	0	2.37795	1	0.091663	7.11967	0.130545
002149	2017	4.59027	0	0	1.36984	0	0.427696	1.67068	0.045916
002149	2018	4.66899	0	0	1.3731	0	0.453694	1.41193	0.042
002149	2019	4.7727	1	0	1.65844	0	0.518602	1.35438	0.043592
002150	2017	4.42377	0	0	1.41821	1	0.196405	3.85624	0.278285
002150	2018	4.42731	0	0	1.52305	1	0.18881	4.04719	0.413061
002150	2019	4.47959	1	0	1.59401	1	0.174232	4.42303	0.466077
002151	2017	5.05572	0	0.1145	1.10449	1	0.31237	1.79829	0.199474
002151	2018	5.25056	0	0.1145	1.12151	1	0.350986	2.10343	0.231704
002151	2019	5.23526	0	0	1.65521	1	0.414525	1.66829	0.157416
002152	2017	5.72395	0	0.5252	4.45085	0	0.252693	2.90263	0.291634
002152	2018	5.87527	0	0.5252	4.80952	0	0.292452	2.44738	0.31503
002152	2019	6.00334	0	0	5.80702	0	0.301373	2.31665	0.313806
002153	2017	5.25768	0	0	2.03379	1	0.204314	3.58565	0.214193
002153	2018	5.35921	0	0	2.15675	1	0.130613	5.37281	0.563042
002153	2019	5.35388	0	0	2.03048	1	0.145365	4.29959	0.335684
002154	2017	5.14287	0	0	0.572248	1	0.406285	1.02495	0.068879
002154	2018	5.33319	0	0	0.501603	1	0.334682	1.36377	0.064497
002154	2019	5.25304	0	0	0.776758	1	0.345359	1.50109	0.09481
002155	2017	6.51048	0	0.3991	3.83013	0	0.326739	1.24254	0.061857
002155	2018	6.75188	0	0	4.12293	0	0.284926	0.94559	0.058877
002155	2019	6.66136	1	0	4.2776	0	0.2597	0.851708	0.049429
002156	2017	6.14094	0	0	1.23762	0	0.484765	1.18964	0.125695
002156	2018	6.13593	0	0.2172	0.812787	0	0.534477	0.946655	0.088471
002156	2019	6.29357	0	0	0.795289	0	0.597569	0.83572	0.124402
002157	2017	7.22799	0	0.0119	0.563499	0	0.596666	0.803316	0.079057
002157	2018	7.23969	0	0	0.567459	0	0.680223	0.71466	0.053611
002157	2019	7.30684	0	0	0.697667	0	0.67649	0.661653	0.081375
002158	2017	4.76432	0	0	1.0778	0	0.426182	2.33734	0.194664
002158	2018	4.72452	0	0	1.04678	0	0.426741	2.11487	0.157864
002158	2019	4.75391	0	0	1.03911	0	0.412823	1.94034	0.163825
002159	2017	3.64132	0	0	0.818107	0	0.674919	0.374907	0.032484
002159	2018	3.6954	0	0	1.0262	0	0.659234	1.11771	0.225754
002159	2019	3.70278	0	0	0.686838	0	0.60999	0.680789	0.114884
002160	2017	5.63319	0	0	0.708949	0	0.49702	1.0865	0.08241
002160	2018	5.59757	0	0	0.673537	0	0.546238	1.07984	0.042247
002160	2019	5.61196	1	0.0385	0.831312	0	0.495726	1.17746	0.04724
002161	2017	3.5821	0	0	2.62823	0	0.286771	1.49414	0.111119
002161	2018	3.30018	0	0	2.24775	0	0.346496	1.30758	0.077411
002161	2019	3.66745	0	0	2.41416	1	0.241283	4.38856	0.097173
002162	2017	4.065	0	0	3.73243	0	0.581206	0.691728	0.084188
002162	2018	4.1634	0	0	3.5348	1	0.582459	0.812068	0.08198
002162	2019	4.31083	1	0	3.80114	1	0.575883	0.878398	0.084373
002163	2017	5.74062	0	0	0.568003	0	0.834541	0.615575	0.068818
002163	2018	5.80245	0	0	0.566364	0	0.79435	0.855335	0.132365
002163	2019	5.61041	0	0	0.61642	0	0.807797	0.834286	0.167209
002164	2017	6.8327	0	0	0.467643	0	0.791216	1.09773	0.046238
002164	2018	6.58559	0	0	0.469528	0	0.660453	1.07193	0.057296
002164	2019	4.11395	0	0.0252	0.468528	0	0.652142	1.14619	0.05389
002165	2017	5.06187	0	0	1.56512	0	0.457836	1.18558	0.037085
002165	2018	5.03113	0	0	1.54611	0	0.585294	0.929209	0.069299
002165	2019	5.01298	1	0	1.47601	0	0.587764	0.968087	0.095875
002166	2017	4.08115	0	0	0.590191	1	0.637198	1.19744	0.009791
002166	2018	3.71261	0	0	0.569715	1	0.475119	1.47038	0.014846
002166	2019	3.76002	0	0	0.584347	1	0.323927	2.39516	0.065012
002167	2017	4.03697	0	0.1566	0.86186	0	0.664229	0.777067	0.030354
002167	2018	3.42298	0	0	0.868071	0	0.588013	0.600587	0.045626
002167	2019	3.45142	1	0	0.780269	0	0.641057	0.420922	0.007408
002169	2017	4.84323	0	0	1.09524	0	0.282222	2.32378	0.120549
002169	2018	5.19676	0	0	1.24968	0	0.41832	2.16469	0.100347
002169	2019	5.07382	0	0	1.56058	0	0.47682	1.61282	0.106783
002170	2017	4.97956	0	0	1.12108	1	0.583593	0.785972	0.083443
002170	2018	4.99709	0	0	1.40891	1	0.458393	0.66998	0.012896
002170	2019	5.00572	1	0	1.94126	1	0.487673	0.777768	0.013052
002171	2017	6.67819	0	0	2.31936	1	0.274681	2.76632	0.144043
002171	2018	6.80316	0	0	2.49722	1	0.320554	1.93531	0.116883
002171	2019	6.90407	1	0	1.3376	1	0.338453	1.75833	0.099131
002172	2017	5.84385	0	0	5.66782	0	0.692531	0.713638	0.09864
002172	2018	5.75853	0	0	3.3854	1	0.689727	0.690188	0.056483
002172	2019	5.153	0	0	2.80314	1	0.77283	0.589016	0.060217
002173	2017	4.15611	0	0	0.361589	1	0.213806	2.67493	0.120603
002173	2018	4.30434	0	0	0.386936	1	0.152097	3.61506	0.134293
002173	2019	3.93412	0	0	0.388434	0	0.167825	3.88746	0.296241
002174	2017	5.40868	0	0	1.11352	1	0.38691	1.46532	0.19903
002174	2018	5.42764	0	0	1.26415	1	0.385447	1.33046	0.082531
002174	2019	5.24237	0	0	2.00312	1	0.445896	1.15168	0.14004
002178	2017	4.39505	0	0	0.757954	0	0.422307	1.67534	0.204343
002178	2018	4.32101	0	0	0.684624	0	0.486363	1.69952	0.223614
002178	2019	4.09572	0	0	0.669615	0	0.489299	1.58891	0.199822
002179	2017	6.10492	0	0	1.97174	0	0.458813	1.82843	0.159551
002179	2018	6.16655	0	0	1.78713	0	0.505437	1.95045	0.199203
002179	2019	6.33907	0	0	1.641	0	0.422842	2.04236	0.191087
002180	2017	7.24802	0	0.0473	3.66275	0	0.79867	0.875092	0.076655
002180	2018	7.25126	0	0	2.68866	0	0.762841	0.862689	0.08898
002180	2019	7.31945	0	0	2.95064	0	0.746428	0.78064	0.109485
002181	2017	4.05019	0	0	2.00674	0	0.087224	6.91233	0.064174
002181	2018	3.88229	0	0	2.02637	0	0.097676	6.23161	0.045107
002181	2019	3.81269	0	0	2.06234	1	0.111838	8.2036	0.169698
002182	2017	5.82918	0	0	3.22558	1	0.582907	0.915412	0.036176
002182	2018	5.76643	0	0	3.36097	1	0.595966	0.911614	0.035984
002182	2019	5.79264	1	0	1.36923	1	0.477581	1.2148	0.036654
002183	2017	8.48346	0	0	4.49627	1	0.816934	1.06854	0.064861
002183	2018	8.34306	0	0	0.648706	1	0.801002	1.06793	0.041383
002183	2019	8.41534	0	0	0.786082	1	0.798924	1.11631	0.043855
002184	2017	5.00851	0	0	0.592786	0	0.410656	1.81577	0.049865
002184	2018	4.68849	0	0	0.612903	0	0.492891	1.49143	0.102386
002184	2019	4.88918	0	0	0.648584	0	0.444151	1.6447	0.095968
002185	2017	6.17537	0	0	3.57024	0	0.359891	1.3243	0.074042
002185	2018	6.05926	0	0	3.40814	0	0.487656	1.26219	0.245795
002185	2019	6.18647	0	0	3.45733	0	0.3818	1.18802	0.121064
002186	2017	4.84143	0	0	2.54442	0	0.225301	2.67608	0.496494
002186	2018	4.68264	0	0	2.68365	0	0.207678	2.92844	0.490855
002186	2019	4.49674	0	0	3.53814	0	0.211877	2.18281	0.349187
002187	2017	6.1313	0	0	4.15859	0	0.384643	1.39977	0.379161
002187	2018	6.17412	0	0	3.96057	0	0.371784	1.46967	0.377537
002187	2019	6.18199	0	0	3.95174	0	0.354834	1.55464	0.400902
002189	2017	4.15982	0	0	3.03424	0	0.33751	2.16217	0.163816
002189	2018	5.09079	0	0.4888	5.1023	0	0.635964	1.12852	0.124945
002189	2019	5.06986	0	0.4674	2.92145	0	0.561398	1.55668	0.254109
002191	2017	5.24871	0	0	1.58984	0	0.176405	2.52598	0.143662
002191	2018	5.37245	0	0	1.61775	0	0.17452	2.31204	0.090372
002191	2019	5.48293	0	0	1.59727	0	0.166151	2.52031	0.111677
002193	2017	4.37902	0	0	0.373895	0	0.423588	1.75138	0.223046
002193	2018	4.45484	0	0	0.541452	0	0.431173	1.60694	0.095068
002193	2019	4.23835	0	0	0.596184	0	0.432377	1.03358	0.013841
002195	2017	5.35765	0	0	0.45623	1	0.151053	5.20552	0.368915
002195	2018	5.54143	0	0	0.575342	1	0.207679	4.2124	0.293565
002195	2019	4.9796	0	0	0.673952	1	0.105317	6.0584	0.262788
002196	2017	4.48772	0	0	0.649192	0	0.248243	1.83789	0.045747
002196	2018	4.50324	0	0	0.700418	0	0.313447	1.63954	0.039614
002196	2019	4.15396	0	0	0.391773	0	0.263874	1.76447	0.04096
002197	2017	4.79706	0	0	0.767952	1	0.472115	1.57979	0.076867
002197	2018	4.46088	0	0	0.822672	1	0.535923	1.03651	0.041881
002197	2019	4.37164	0	0	1.26447	1	0.598295	1.17538	0.029596
002198	2017	3.44434	0	0	0.403076	0	0.144647	4.06517	0.093503
002198	2018	3.54304	0	0	0.413426	0	0.117144	5.8481	0.129219
002198	2019	3.50829	0	0	0.498011	0	0.225215	2.59419	0.142895
002199	2017	2.88223	0	0	0.382924	0	0.210609	1.74304	0.072454
002199	2018	2.5764	0	0	0.405702	1	0.201677	3.35648	0.085679
002199	2019	2.57555	0	0	0.437094	1	0.176223	3.86926	0.240123
002201	2017	4.26817	0	0	4.61576	1	0.678898	0.77649	0.061568
002201	2018	4.30484	0	0	1.12557	0	0.612589	0.741866	0.029534
002201	2019	4.09423	1	0	0.612853	0	0.588638	0.664334	0.046647
002202	2017	7.39325	0	0	0.424482	0	0.677487	1.15166	0.092683
002202	2018	7.59985	0	0	0.399912	0	0.674609	1.09328	0.0616
002202	2019	7.76334	0	0	0.396055	0	0.687317	1.01233	0.066055
002203	2017	7.64678	0	0	1.69568	1	0.638635	1.14289	0.034898
002203	2018	7.87199	0	0.0146	1.44246	1	0.563383	1.20615	0.061924
002203	2019	7.82678	1	0	1.63811	1	0.601858	1.3637	0.109845
002204	2017	6.02428	0	0	3.45167	0	0.569883	1.38632	0.02763
002204	2018	6.01322	0	0	2.94918	0	0.577517	1.40139	0.039766
002204	2019	6.14505	0	0	3.31805	0	0.6062	1.35668	0.07108
002205	2017	4.02807	0	0	2.35831	0	0.55395	0.823693	0.090118
002205	2018	3.88978	0	0	2.59091	0	0.672298	0.830862	0.093859
002205	2019	3.96056	1	0	2.34368	0	0.714503	0.625727	0.077129
002206	2017	5.37256	0	0	0.807786	0	0.343895	1.30705	0.067775
002206	2018	5.40339	0	0	0.580613	0	0.389873	1.06965	0.078457
002206	2019	5.42083	0	0	0.49857	0	0.493817	0.977884	0.125348
002208	2017	5.29934	0	0	19.1722	0	0.83851	1.43335	0.21443
002208	2018	4.81315	0	0	25.0402	0	0.844159	1.28786	0.160379
002208	2019	5.17024	0	0	18.6174	0	0.843141	1.36685	0.146233
002209	2017	4.13506	0	0	0.564539	0	0.617293	1.16585	0.095082
002209	2018	4.23031	0	0	1.00229	0	0.558556	1.27829	0.123337
002209	2019	3.78813	0	0	0.996578	0	0.579473	1.32951	0.126647
002212	2017	5.92078	0	0	0.6015	0	0.16523	4.1281	0.0474
002212	2018	5.96607	0	0	0.540318	0	0.174333	2.11268	0.079345
002212	2019	6.09647	0	0	0.349589	0	0.19866	2.07089	0.06374
002213	2017	2.25921	0	0	0.387234	1	0.155698	5.15413	0.121276
002213	2018	2.24505	0	0	0.45743	0	0.138574	5.86947	0.07467
002213	2019	2.49854	0	0	0.76914	0	0.190143	4.2805	0.239426
002214	2017	3.08578	0	0	3.42353	1	0.302099	3.19667	0.072732
002214	2018	3.37386	0	0	3.62391	1	0.283899	3.09964	0.078026
002214	2019	3.45699	0	0	3.88518	1	0.26468	3.0079	0.081219
002215	2017	5.21266	0	0	0.871051	1	0.505574	1.31051	0.123714
002215	2018	5.53717	0	0	0.857234	0	0.50611	1.43106	0.139445
002215	2019	5.44094	1	0	0.931724	0	0.510673	1.27333	0.122001
002216	2017	5.91939	0	0	0.231272	0	0.54072	1.10152	0.157551
002216	2018	5.86171	0	0	0.231272	0	0.552601	1.05388	0.17349
002216	2019	5.89647	0	0	0.231272	0	0.57816	1.07949	0.107581
002217	2017	6.90096	0	0	0.645077	1	0.526715	1.45811	0.146425
002217	2018	6.95151	0	0	0.390966	0	0.593274	1.20653	0.045647
002217	2019	6.98055	0	0	0.469901	0	0.604935	1.23724	0.070912
002218	2017	4.62036	0	0	1.81539	0	0.507936	0.944967	0.049677
002218	2018	4.30465	0	0.0332	1.86541	0	0.546925	0.880048	0.029589
002218	2019	4.18475	0	0	2.12953	0	0.531608	0.945953	0.033986
002221	2017	7.73011	0	0	0.594334	1	0.658126	1.4557	0.134774
002221	2018	8.00061	0	0	0.564538	0	0.685607	1.2092	0.235527
002221	2019	7.85305	0	0	0.558166	0	0.667383	1.03993	0.246391
002222	2017	3.41825	0	0	2.09024	0	0.114426	5.0768	0.172591
002222	2018	3.52348	0	0	2.61071	0	0.099035	6.40925	0.167411
002222	2019	3.45668	0	0	5.40948	0	0.075178	8.25881	0.179307
002223	2017	5.45614	0	0	1.04039	1	0.159571	4.98199	0.309777
002223	2018	5.6511	0	0	0.899627	1	0.197751	3.43907	0.24035
002223	2019	5.64939	0	0	0.816308	0	0.227117	2.64168	0.196227
002224	2017	4.07665	0	0	4.17303	0	0.124712	4.68708	0.309173
002224	2018	4.05615	0	0	3.99771	0	0.258106	8.49863	0.289592
002224	2019	4.0281	0	0	3.62358	1	0.175111	6.60649	0.338694
002225	2017	5.19096	0	0	0.468741	0	0.477835	1.74772	0.025992
002225	2018	5.53379	0	0	0.467728	0	0.475741	1.55065	0.026343
002225	2019	5.4982	1	0.0457	0.392978	0	0.478141	1.46673	0.052618
002226	2017	4.66079	0	0	1.03702	0	0.206544	2.34546	0.251712
002226	2018	5.23199	0	0	1.35817	0	0.482312	2.13209	0.091153
002226	2019	5.41235	1	0	1.36928	0	0.451694	2.0981	0.068229
002227	2017	3.2126	0	0	5.84467	1	0.24529	2.96433	0.132444
002227	2018	3.17948	0	0	5.74551	1	0.27735	2.70091	0.046622
002227	2019	3.078	0	0	5.76276	1	0.358364	2.60284	0.046855
002228	2017	6.42409	0	0	1.62023	1	0.57134	1.39738	0.071682
002228	2018	6.64171	0	0	1.42569	1	0.568854	1.31486	0.07398
002228	2019	6.49051	0	0	1.58989	1	0.494499	1.64858	0.056393
002229	2017	3.86526	0	0	0.532999	0	0.164824	3.62374	0.349285
002229	2018	3.87344	0	0	0.623953	0	0.178888	3.20606	0.391761
002229	2019	3.61524	0	0	0.675165	1	0.154984	3.98649	0.385957
002230	2017	5.96584	0	0	0.63893	1	0.403875	1.6112	0.196381
002230	2018	6.18177	0	0	0.616012	1	0.463375	1.33541	0.144205
002230	2019	6.35272	0	0	0.587981	1	0.416202	1.66476	0.17014
002231	2017	3.59812	0	0	0.957192	1	0.309696	3.09804	0.190518
002231	2018	2.75388	0	0	1.16265	1	0.288419	3.25772	0.196377
002231	2019	3.05682	0	0	1.22266	0	0.234825	3.96153	0.346771
002232	2017	4.8183	0	0	3.97306	0	0.368582	2.31793	0.437239
002232	2018	4.66352	0	0	4.29189	0	0.387549	2.28713	0.402735
002232	2019	4.52136	0	0	4.60019	0	0.338104	2.74983	0.505343
002233	2017	5.74088	0	0.0245	0.359416	0	0.163825	3.22991	0.099828
002233	2018	6.0218	0	0	0.379414	0	0.179125	2.97589	0.06074
002233	2019	6.05781	1	0	0.442108	0	0.166774	2.97829	0.10657
002234	2017	4.28419	0	0	2.49013	0	0.674837	0.467035	0.098214
002234	2018	4.78444	0	0	1.43277	0	0.572745	0.684488	0.163098
002234	2019	5.29362	0	0	1.74025	0	0.158251	3.95908	0.222279
002235	2017	3.80516	0	0	0.612763	1	0.109231	4.54729	0.120189
002235	2018	3.81546	0	0	0.482459	1	0.133007	3.8852	0.067337
002235	2019	3.29716	0	0	1.11778	1	0.177056	3.15316	0.097474
002236	2017	7.16124	0	0	2.27958	0	0.503446	1.77045	0.143562
002236	2018	7.34665	0	0	2.14997	0	0.510324	1.69328	0.140501
002236	2019	7.30265	0	0	1.71613	0	0.459619	1.83345	0.092482
002237	2017	7.19689	0	0	1.68879	0	0.673905	0.976258	0.010537
002237	2018	7.21779	0	0	1.91716	0	0.707569	0.94185	0.01658
002237	2019	7.44636	1	0	1.27184	0	0.711911	0.993099	0.021908
002238	2017	4.6404	0	0	3.18292	0	0.271907	1.79777	0.31049
002238	2018	4.60053	0	0	3.17767	0	0.263961	1.85569	0.253467
002238	2019	4.64931	0	0	3.24368	0	0.282375	1.69928	0.239445
002239	2017	5.91817	0	0.026	0.288223	0	0.400609	1.48295	0.083896
002239	2018	5.56634	0	0	0.304848	0	0.379738	1.57961	0.03619
002239	2019	5.22819	0	0	0.328255	0	0.353013	1.3311	0.021392
002240	2017	4.86821	0	0	0.514984	1	0.280369	1.57734	0.119734
002240	2018	5.10646	0	0	0.49016	0	0.394686	1.36139	0.057517
002240	2019	4.93812	1	0.0538	0.368536	0	0.458061	0.993232	0.037103
002241	2017	7.47312	0	0	0.866618	0	0.438572	1.26609	0.126375
002241	2018	7.33045	0	0	0.826763	0	0.489291	1.02732	0.067509
002241	2019	7.60995	0	0	0.63715	0	0.534649	1.00832	0.089284
002242	2017	6.17121	0	0	1.86716	1	0.33052	2.03776	0.125582
002242	2018	6.19051	0	0	1.8708	1	0.424953	1.70424	0.136327
002242	2019	6.36636	0	0	1.69749	0	0.497712	1.49243	0.155435
002243	2017	4.48074	0	0	5.40042	0	0.183916	2.76281	0.075467
002243	2018	4.48624	0	0	5.3444	0	0.182428	2.83751	0.065945
002243	2019	4.79914	0	0.3712	0.730408	0	0.331486	2.56849	0.224911
002244	2017	6.84104	0	0	1.33106	0	0.728431	1.48312	0.158821
002244	2018	7.14426	0	0	1.41144	0	0.779396	1.71802	0.081979
002244	2019	7.32799	0	0	1.38638	0	0.827101	1.40532	0.092662
002245	2017	5.54465	0	0	2.45164	0	0.443052	1.67516	0.025653
002245	2018	5.61504	0	0	3.06857	0	0.457983	1.43617	0.01877
002245	2019	5.42002	0	0	0.702024	1	0.574614	1.22598	0.020492
002246	2017	5.03697	0	0.1806	0.455945	0	0.283309	2.35464	0.261502
002246	2018	4.96867	0	0.2466	0.375234	0	0.273176	2.42173	0.11985
002246	2019	4.96456	1	0.1806	0.408782	0	0.302742	2.33433	0.213546
002249	2017	6.3639	0	0	1.14568	0	0.433955	1.48067	0.104395
002249	2018	6.31987	0	0	1.2345	0	0.541033	1.54345	0.090208
002249	2019	6.20128	0	0	1.22372	0	0.472666	1.54287	0.077017
002250	2017	5.61487	0	0.0283	1.78159	0	0.348399	2.39453	0.130653
002250	2018	5.53582	0	0	1.57446	0	0.336126	1.2829	0.108257
002250	2019	5.56051	1	0	1.67783	0	0.37875	1.51032	0.09021
002251	2017	7.11644	0	0	1.1378	1	0.595361	0.664685	0.087734
002251	2018	7.03555	0	0	1.03613	1	0.628955	0.481122	0.044361
002251	2019	7.14682	0	0	1.0142	1	0.678641	0.474269	0.037504
002252	2017	4.93221	0	0	0.656039	1	0.136646	10.4519	0.09587
002252	2018	4.80656	0	0	0.667716	1	0.061414	9.21439	0.075876
002252	2019	5.03409	0	0	0.765952	1	0.061414	13.9285	0.121032
002253	2017	2.94609	0	0	0.298324	0	0.112842	5.65383	0.171188
002253	2018	3.10883	0	0	0.348739	0	0.12738	5.67591	0.179276
002253	2019	3.15143	0	0	0.348739	0	0.153886	4.97609	0.132095
002254	2017	4.73976	0	0	3.25987	0	0.164134	4.28058	0.301025
002254	2018	4.86146	0	0	3.78465	1	0.352456	1.57662	0.081092
002254	2019	5.03914	0	0	3.33647	0	0.367598	2.96205	0.20262
002258	2017	5.35762	0	0	0.788927	0	0.38275	1.41106	0.087514
002258	2018	5.61648	0	0	0.88601	0	0.439243	1.482	0.087579
002258	2019	5.58931	1	0	0.806366	1	0.468263	1.30267	0.087031
002261	2017	4.25489	0	0	0.547378	1	0.114822	4.32356	0.116578
002261	2018	4.39022	0	0	0.646479	1	0.21104	3.28583	0.144265
002261	2019	4.29654	0	0	0.683962	1	0.180625	3.56591	0.148195
002262	2017	5.37261	0	0	1.37608	0	0.254498	3.04271	0.227028
002262	2018	5.55801	0	0	1.48694	0	0.266657	2.95997	0.229921
002262	2019	5.50392	0	0	1.55995	0	0.142016	5.82159	0.323991
002264	2017	6.18273	0	0	1.45961	1	0.541798	1.02961	0.114087
002264	2018	6.06261	0	0	0.832792	1	0.551703	1.11466	0.1393
002264	2019	5.82279	0	0	0.793593	1	0.720057	1.09351	0.088561
002265	2017	4.0809	0	0.0345	1.62198	0	0.33603	1.90287	0.107771
002265	2018	3.92821	0	0.0345	1.67651	0	0.348787	1.76812	0.112895
002265	2019	3.88973	0	0.0345	1.64635	0	0.354393	1.55699	0.095235
002266	2017	4.27106	0	0	1.56623	0	0.480939	0.965066	0.092636
002266	2018	4.3245	0	0	1.63463	0	0.471292	0.802698	0.112192
002266	2019	4.26482	0	0	1.73804	0	0.398665	0.829674	0.084271
002267	2017	6.26178	0	0	3.65896	0	0.469142	0.485471	0.080894
002267	2018	6.36525	0	0	3.8153	0	0.505924	0.386376	0.077241
002267	2019	6.36949	0	0	4.10987	0	0.487001	0.372507	0.06814
002268	2017	4.93427	0	0.446	1.76342	0	0.237379	3.10684	0.324677
002268	2018	4.78887	0	0.403	1.83269	0	0.283846	2.61019	0.310484
002268	2019	4.78682	0	0.3737	2.05153	0	0.227307	3.11042	0.249793
002269	2017	6.09943	0	0	2.11394	1	0.571115	1.07925	0.059608
002269	2018	6.25987	0	0	2.03987	1	0.600816	1.02415	0.052779
002269	2019	5.75986	0	0	2.06062	1	0.680169	0.917144	0.045478
002270	2017	4.81676	0	0	1.01615	1	0.312621	2.69993	0.149403
002270	2018	4.25241	0	0	1.0544	1	0.420221	2.92803	0.114595
002270	2019	4.37965	0	0	1.36304	1	0.372923	4.48931	0.10141
002271	2017	6.50502	0	0	1.40533	0	0.482263	1.90692	0.172226
002271	2018	6.86117	0	0	1.46135	0	0.588407	1.40786	0.23567
002271	2019	7.04029	1	0	1.15181	0	0.555674	1.53158	0.187902
002272	2017	3.78899	0	0	0.796752	1	0.252606	2.97133	0.113613
002272	2018	3.72944	0	0	0.765758	1	0.311154	2.57437	0.08913
002272	2019	3.9542	0	0	0.768147	1	0.287924	2.78825	0.108491
002273	2017	4.98909	0	0	1.39463	0	0.311571	4.35825	0.211932
002273	2018	5.05689	0	0	0.471843	0	0.294704	4.59255	0.214765
002273	2019	5.18051	0	0	0.505666	0	0.246824	3.43839	0.158986
002274	2017	5.85608	0	0.1199	1.0163	0	0.572955	0.435981	0.040948
002274	2018	6.00788	0	0.1199	0.997804	0	0.591382	0.387588	0.035837
002274	2019	6.01802	1	0.1199	1.8218	0	0.580306	0.440101	0.035516
002275	2017	4.7272	0	0	3.67088	0	0.178245	4.20522	0.227125
002275	2018	4.58237	0	0	3.60954	0	0.175996	4.38496	0.357395
002275	2019	4.58742	0	0	3.66055	0	0.175717	4.90311	0.195558
002276	2017	6.29102	0	0.0213	2.35736	0	0.433951	2.20264	0.127492
002276	2018	6.35618	0	0	1.5243	0	0.450775	1.7256	0.091342
002276	2019	6.37375	0	0	1.55034	0	0.436836	1.86095	0.122449
002277	2017	6.23062	0	0	1.85541	0	0.527469	1.19911	0.109726
002277	2018	6.1172	0	0	2.36928	0	0.505125	1.18987	0.064994
002277	2019	6.01277	0	0	2.59903	0	0.527707	0.821755	0.054303
002278	2017	3.50707	0	0	0.424626	0	0.275936	2.74359	0.052038
002278	2018	3.82151	0	0	0.379831	0	0.284424	2.59217	0.058835
002278	2019	3.80067	0	0	0.376223	0	0.270388	2.76998	0.040158
002279	2017	4.94327	0	0	0.616375	0	0.412913	1.88078	0.193209
002279	2018	5.18721	0	0	0.630245	0	0.644019	1.74371	0.235561
002279	2019	5.22568	0	0	0.448298	0	0.606704	2.10979	0.235094
002281	2017	5.77514	0	0	3.6734	0	0.386007	2.22951	0.168712
002281	2018	5.80074	0	0	3.82684	0	0.433165	1.89967	0.150535
002281	2019	5.83821	0	0.4521	3.803	0	0.373282	2.35923	0.217347
002282	2017	3.74311	0	0	0.231272	0	0.253378	1.66654	0.06859
002282	2018	4.20345	0	0	0.232171	0	0.193515	1.94894	0.045677
002282	2019	4.19674	0	0	0.232125	0	0.182321	2.08463	0.05503
002283	2017	5.36802	0	0	6.13428	0	0.364172	1.29135	0.02175
002283	2018	5.34747	0	0	0.534804	0	0.33922	1.41496	0.034602
002283	2019	5.45361	0	0	0.639209	0	0.329598	1.52657	0.021917
002284	2017	5.67441	0	0	3.50995	1	0.535273	1.54277	0.077487
002284	2018	5.51179	0	0	3.43844	0	0.517027	1.60279	0.044017
002284	2019	5.2482	0	0	3.33792	0	0.544396	1.58661	0.140766
002285	2017	6.28927	0	0	1.68911	0	0.619418	1.31648	0.179215
002285	2018	6.15807	0	0	1.52575	0	0.590247	1.35995	0.182241
002285	2019	5.93221	0	0	1.6692	0	0.535193	1.5375	0.203124
002286	2017	4.69028	0	0	0.507075	1	0.276135	1.37888	0.073887
002286	2018	4.76221	0	0	0.423586	1	0.402159	0.941122	0.105952
002286	2019	4.74461	0	0	0.398359	0	0.37787	1.05212	0.069275
002287	2017	4.27158	0	0	3.15367	0	0.175382	4.58198	0.110655
002287	2018	4.34783	0	0	3.10831	0	0.115679	7.36055	0.171012
002287	2019	4.3797	0	0	3.07927	0	0.242014	3.26444	0.451305
002288	2017	4.58551	0	0	0.538731	1	0.444686	1.23978	0.041785
002288	2018	4.48649	0	0	0.62901	1	0.438472	1.21892	0.01014
002288	2019	4.44303	0	0	0.818384	1	0.505519	1.15406	0.019929
002291	2017	4.57446	0	0	0.822041	1	0.525435	1.7343	0.040033
002291	2018	4.62535	0	0	0.835667	1	0.507979	1.83855	0.017977
002291	2019	4.90286	0	0	0.411628	1	0.351772	1.66513	0.040035
002292	2017	5.54601	0	0	2.20806	1	0.412868	0.920244	0.08002
002292	2018	5.28109	0	0	1.97139	1	0.401785	1.04785	0.11005
002292	2019	5.17861	0	0	1.88977	1	0.344321	1.05925	0.087277
002293	2017	5.69431	0	0	0.335668	0	0.312857	2.48117	0.093833
002293	2018	5.66482	0	0	0.343491	0	0.226416	3.45959	0.195587
002293	2019	5.73959	0	0	0.347406	0	0.220335	3.42394	0.34191
002294	2017	5.58965	0	0	5.3877	0	0.10283	6.4847	0.120757
002294	2018	5.63577	0	0	5.4593	0	0.130756	5.09403	0.08161
002294	2019	5.63465	0	0	7.97694	0	0.137965	3.97384	0.143786
002295	2017	5.86824	0	0	0.412915	0	0.350601	2.40179	0.044892
002295	2018	5.9093	0	0	0.417725	0	0.445587	1.82408	0.03434
002295	2019	5.74419	1	0	1.30833	0	0.415813	2.01842	0.055721
002296	2017	3.63159	0	0	0.601335	0	0.371909	2.49049	0.389112
002296	2018	3.61712	0	0	0.467391	0	0.287727	3.04044	0.228005
002296	2019	3.42631	0	0	0.584432	0	0.166928	4.25211	0.164716
002297	2017	3.64496	0	0	0.504262	0	0.299715	1.82782	0.140271
002297	2018	3.4969	0	0	0.522951	0	0.286126	2.34736	0.093299
002297	2019	3.04322	1	0	0.55968	0	0.265193	2.64767	0.067378
002298	2017	4.89124	0	0	0.565448	0	0.236733	2.98288	0.209223
002298	2018	5.12348	0	0	0.62335	0	0.292093	2.07025	0.121273
002298	2019	5.17385	0	0	0.617856	1	0.355961	1.77322	0.065626
002299	2017	6.46931	0	0	1.69485	1	0.504493	0.471461	0.042975
002299	2018	6.54392	0	0	1.77722	0	0.447834	0.675358	0.095595
002299	2019	6.81677	0	0	2.01104	0	0.309009	0.942901	0.075399
002300	2017	5.58512	0	0	0.535397	1	0.569374	0.974373	0.084787
002300	2018	5.72136	0	0	0.521505	1	0.629496	0.956984	0.069733
002300	2019	6.09281	0	0	0.531317	0	0.602092	1.04658	0.123665
002301	2017	5.313	0	0	1.4075	1	0.479993	1.38031	0.329667
002301	2018	5.53348	0	0	1.46685	1	0.642533	1.17397	0.303108
002301	2019	5.8481	0	0.079	1.57561	1	0.573708	1.34587	0.285912
002302	2017	6.86294	0	0.3143	0.805072	0	0.631751	1.58001	0.242714
002302	2018	7.08115	0	0.3143	0.843985	0	0.647067	1.44812	0.144299
002302	2019	7.23617	1	0.3143	0.900573	0	0.588895	1.53369	0.212485
002303	2017	5.28588	0	0	1.83518	1	0.250059	2.74677	0.363045
002303	2018	5.40881	0	0	1.9375	1	0.280953	2.18799	0.155342
002303	2019	5.36301	0	0	2.26863	0	0.278301	2.03075	0.134703
002304	2017	7.17745	0	0	0.771454	0	0.318166	2.12272	0.040454
002304	2018	7.29128	0	0	0.754084	0	0.321591	2.29552	0.072943
002304	2019	7.25316	0	0	0.730852	0	0.317341	2.28619	0.080444
002305	2017	5.30987	0	0.2243	0.477641	0	0.783987	1.89503	0.118591
002305	2018	5.61545	0	0.2243	0.51339	0	0.7863	2.05889	0.105372
002305	2019	5.90967	0	0	0.582144	0	0.815387	2.06778	0.087671
002307	2017	6.44154	0	0.4713	17.3272	0	0.834191	1.06945	0.156518
002307	2018	6.43513	0	0.4713	19.8025	0	0.835109	0.864215	0.13303
002307	2019	6.52666	0	0.4713	18.4102	0	0.860592	1.00025	0.107417
002308	2017	4.37226	0	0	1.69605	1	0.193606	2.48273	0.274375
002308	2018	4.29635	0	0	2.48132	1	0.196367	3.21831	0.259841
002308	2019	4.2717	0	0	1.20965	1	0.185888	4.53234	0.150244
002310	2017	6.88783	0	0	1.7882	0	0.676196	1.12762	0.061057
002310	2018	6.68602	0	0	1.745	0	0.693329	0.987436	0.018299
002310	2019	6.22076	0	0	1.49933	0	0.710368	1.06567	0.017011
002311	2017	7.66297	0	0	4.7856	1	0.480495	1.14618	0.104425
002311	2018	7.83832	0	0	4.45743	1	0.526426	1.3368	0.124278
002311	2019	7.9091	0	0	5.1309	1	0.483302	1.10487	0.096756
002314	2017	6.07447	0	0	1.82259	0	0.594222	1.91521	0.151136
002314	2018	6.02996	0	0	1.96199	0	0.657543	1.3559	0.160293
002314	2019	6.06752	0	0.5798	1.97116	0	0.734191	1.40271	0.152566
002315	2017	4.42581	0	0	5.90658	1	0.247986	2.30928	0.233805
002315	2018	4.12047	0	0	4.60873	1	0.269857	2.04533	0.350649
002315	2019	4.18228	0	0	4.55699	1	0.309468	1.63247	0.292081
002317	2017	4.93035	0	0	1.76318	1	0.231822	2.25283	0.190175
002317	2018	5.01613	0	0	1.42818	1	0.246639	2.692	0.177117
002317	2019	5.03243	0	0	0.413004	1	0.249173	2.5156	0.148891
002318	2017	5.18086	0	0	4.18232	1	0.395934	2.97862	0.138707
002318	2018	5.55858	0	0	3.56068	1	0.365129	3.68978	0.148883
002318	2019	5.5699	1	0	3.45892	1	0.403954	2.42748	0.089066
002320	2017	4.16311	0	0.5853	3.02168	0	0.08292	5.77222	0.32755
002320	2018	4.25258	0	0.5853	3.56673	0	0.06337	6.98859	0.352339
002320	2019	4.21223	0	0.5853	3.34075	0	0.06333	7.29679	0.399739
002322	2017	4.0809	0	0	1.41611	1	0.103466	4.00589	0.140282
002322	2018	4.17012	0	0	1.49555	1	0.171462	2.17786	0.140589
002322	2019	4.18942	0	0	1.53805	1	0.20334	1.81846	0.10942
002324	2017	5.48563	0	0	3.83568	1	0.411977	1.70467	0.039197
002324	2018	5.52916	0	0	3.88777	1	0.405067	1.61576	0.050858
002324	2019	5.41525	0	0	4.60307	1	0.384406	1.75647	0.0545
002325	2017	5.36104	0	0	2.56935	0	0.662474	1.40649	0.06167
002325	2018	5.59985	0	0	2.46172	0	0.68508	1.26331	0.074138
002325	2019	5.49743	0	0	2.15848	0	0.684281	1.38075	0.032218
002326	2017	5.19309	0	0	0.730976	0	0.523884	0.926697	0.072702
002326	2018	5.32772	0	0	0.608925	0	0.524331	0.837101	0.058064
002326	2019	5.32169	1	0	0.678889	0	0.510481	0.88973	0.054921
002327	2017	5.24756	0	0	1.57585	1	0.217126	2.79211	0.114576
002327	2018	5.26904	0	0	1.51008	1	0.221411	2.84593	0.106766
002327	2019	5.15126	0	0	1.38772	1	0.242053	2.37855	0.116882
002328	2017	5.62522	0	0	11.1254	0	0.288266	1.73858	0.080426
002328	2018	5.575	0	0	10.1044	0	0.252478	1.6946	0.072718
002328	2019	5.45376	0	0	5.16573	0	0.250121	1.82635	0.125208
002329	2017	5.13732	0	0	1.83197	1	0.47622	1.19845	0.079572
002329	2018	4.94885	0	0.0697	1.94789	0	0.501069	1.83803	0.068638
002329	2019	4.9403	0	0.0697	1.88362	0	0.503589	1.05618	0.052001
002330	2017	4.6336	0	0	2.21233	0	0.20197	1.84304	0.052037
002330	2018	4.82279	0	0	2.2324	0	0.255917	1.4897	0.042611
002330	2019	4.91803	0	0	1.56243	0	0.306992	1.25059	0.038735
002331	2017	4.29966	0	0	0.300149	0	0.294111	2.43478	0.320173
002331	2018	4.33446	0	0	0.231272	0	0.261049	2.61415	0.302987
002331	2019	4.43285	0	0	0.450755	0	0.299409	2.34536	0.258943
002332	2017	5.23686	0	0.2155	0.882112	1	0.535317	1.67718	0.113685
002332	2018	5.37175	0	0	0.941048	1	0.50208	1.69399	0.102784
002332	2019	5.39489	0	0	1.50699	1	0.474859	1.63491	0.120628
002334	2017	5.01606	0	0	0.80127	1	0.392225	1.7867	0.207388
002334	2018	4.9879	0	0	0.890337	1	0.410249	1.69976	0.131333
002334	2019	4.97038	0	0	0.742464	1	0.417781	1.68116	0.17732
002335	2017	5.05836	0	0	0.869028	1	0.410118	1.40725	0.153166
002335	2018	5.37192	0	0	0.944836	1	0.531629	1.27384	0.103209
002335	2019	5.4202	0	0	1.00602	1	0.560623	1.28823	0.080623
002337	2017	3.71769	0	0	4.56028	0	0.1954	4.21828	0.163128
002337	2018	3.36716	0	0	4.81287	0	0.145606	5.30177	0.078621
002337	2019	3.56879	0	0	5.21916	0	0.17096	4.57677	0.119609
002338	2017	3.27995	0	0	2.14429	0	0.107918	10.337	0.110486
002338	2018	3.28993	0	0	3.22373	0	0.099236	12.2513	0.076787
002338	2019	3.29176	0	0	2.96386	0	0.110961	8.83416	0.122381
002339	2017	4.72092	0	0	0.231272	0	0.46115	2.48764	0.190492
002339	2018	4.88617	0	0	0.231272	0	0.459993	1.96902	0.169263
002339	2019	4.71054	0	0	0.333659	0	0.437194	2.21238	0.186986
002340	2017	6.56632	0	0	0.684268	1	0.645108	1.14992	0.096629
002340	2018	6.80111	0	0.0325	0.641774	0	0.590395	1.21385	0.136823
002340	2019	6.77089	0	0	0.669789	0	0.5876	1.13197	0.107388
002341	2017	4.69845	0	0	0.93805	0	0.499454	1.47462	0.199725
002341	2018	5.27116	0	0.039	0.734714	0	0.48102	1.17972	0.13054
002341	2019	5.32558	1	0	0.947034	1	0.487828	0.728518	0.03199
002342	2017	4.58522	0	0	1.17962	0	0.416538	1.73765	0.109476
002342	2018	4.68751	0	0	1.07112	0	0.395573	1.5021	0.064181
002342	2019	4.73863	1	0	1.0792	0	0.394053	1.55145	0.03927
002343	2017	4.73305	0	0	0.776975	1	0.498378	1.88399	0.276502
002343	2018	4.50561	0	0	0.781624	1	0.528863	1.89688	0.170448
002343	2019	4.21015	0	0	0.67395	0	0.356516	2.56101	0.123034
002344	2017	4.84131	0	0	1.16614	0	0.301219	0.785036	0.054835
002344	2018	4.62272	0	0	1.21623	1	0.319591	0.85624	0.038802
002344	2019	4.47084	0	0	1.32708	1	0.287313	1.06858	0.03669
002345	2017	5.42174	0	0	0.824794	0	0.359137	4.28514	0.078401
002345	2018	5.3369	0	0	0.834127	0	0.388691	2.67192	0.090977
002345	2019	5.39698	0	0	0.996443	0	0.35204	1.78672	0.089175
002346	2017	3.41913	0	0	2.88509	0	0.136979	3.18604	0.007408
002346	2018	3.555	0	0	3.11355	0	0.192474	1.57875	0.017022
002346	2019	3.3887	0	0	3.12444	0	0.30439	1.04075	0.048711
002347	2017	3.3653	0	0	2.07299	1	0.431908	1.74579	0.083685
002347	2018	3.95088	0	0	2.09383	1	0.483251	1.63847	0.088377
002347	2019	3.94652	0	0	2.49206	1	0.46303	1.74895	0.108624
002348	2017	3.7874	0	0	0.567164	1	0.19919	3.60718	0.048425
002348	2018	3.92837	0	0	0.566514	1	0.237198	2.98851	0.07096
002348	2019	3.83338	0	0	0.585655	1	0.263467	2.83552	0.033816
002349	2017	4.29053	0	0.3409	0.825024	0	0.183387	3.71109	0.118107
002349	2018	4.42884	0	0	0.841886	0	0.20745	2.41698	0.061679
002349	2019	4.25903	0	0	0.933315	0	0.269818	1.98974	0.10204
002350	2017	4.94339	0	0	2.31792	0	0.555191	1.42952	0.105187
002350	2018	5.05331	0	0	2.1287	0	0.488215	1.67464	0.15454
002350	2019	5.03366	0	0	0.99195	0	0.417682	1.54712	0.117924
002351	2017	4.05933	0	0	0.791313	1	0.113059	7.04661	0.028811
002351	2018	4.09592	0	0	0.808	1	0.097596	8.10158	0.048173
002351	2019	4.26021	0	0	0.880426	1	0.153642	5.30044	0.034562
002352	2017	8.48514	0	0.0815	1.84934	1	0.432318	1.45575	0.278909
002352	2018	8.64134	0	0.0603	1.94683	1	0.484547	1.20695	0.213633
002352	2019	8.76206	0	0	2.55532	1	0.540785	1.38194	0.191975
002353	2017	5.37439	0	0	0.652871	0	0.206504	3.64288	0.112867
002353	2018	5.73823	0	0	0.597015	0	0.272794	2.86553	0.099682
002353	2019	6.08533	0	0	0.511534	0	0.392232	2.09864	0.098802
002355	2017	4.77452	0	0	2.38142	1	0.486563	1.36644	0.074232
002355	2018	4.76507	0	0	1.31398	1	0.40375	1.90989	0.087876
002355	2019	4.72888	0	0	1.36901	1	0.388508	1.83975	0.047053
002357	2017	4.2873	0	0	2.52438	0	0.556496	0.265124	0.036505
002357	2018	4.08086	0	0	0.581085	0	0.53501	0.297583	0.038558
002357	2019	4.03149	0	0	1.37093	0	0.507016	0.291814	0.026845
002360	2017	3.88267	0	0	1.15076	0	0.26806	2.06772	0.323201
002360	2018	4.00568	0	0	1.14517	0	0.179871	3.25558	0.208271
002360	2019	3.93259	1	0	1.18151	0	0.208256	3.41127	0.318264
002361	2017	4.78063	0	0	1.04304	1	0.38388	1.78046	0.153206
002361	2018	4.75911	0	0	1.08611	1	0.452983	1.44668	0.136732
002361	2019	4.76954	1	0	1.21491	1	0.495199	1.29264	0.139503
002362	2017	3.77433	0	0	1.22889	0	0.205834	3.41363	0.104988
002362	2018	3.81979	0	0	1.14131	0	0.235954	3.08104	0.129448
002362	2019	4.232	0	0	1.28497	0	0.263904	2.87276	0.209197
002363	2017	4.83552	0	0	3.20243	1	0.300395	2.05314	0.201803
002363	2018	4.75762	0	0	4.08116	1	0.310636	2.02529	0.160181
002363	2019	4.62168	0	0	5.12621	1	0.294101	2.19661	0.146792
002364	2017	4.05886	0	0	1.76214	0	0.112749	7.27077	0.122052
002364	2018	4.18704	0	0	1.86373	0	0.124445	6.55926	0.283453
002364	2019	4.33764	0	0	1.82453	0	0.184374	4.23661	0.158508
002365	2017	4.23494	0	0	1.19468	0	0.148888	3.37967	0.083776
002365	2018	4.16717	0	0	2.1868	0	0.167499	2.79132	0.011903
002365	2019	4.46096	0	0	1.93011	0	0.131633	3.64134	0.061501
002367	2017	5.42748	0	0	3.47181	1	0.325331	2.14876	0.041462
002367	2018	5.26346	0	0	4.33977	1	0.42173	1.66294	0.03106
002367	2019	5.33963	0	0	4.24551	1	0.486266	1.46278	0.103366
002368	2017	5.92477	0	0	2.30458	0	0.673665	1.22	0.155515
002368	2018	5.99831	0	0	2.43495	0	0.674983	1.14579	0.177761
002368	2019	6.06834	0	0	3.92447	0	0.678774	1.23695	0.179982
002369	2017	5.24308	0	0	0.904211	1	0.479352	1.2863	0.109739
002369	2018	5.33027	0	0	1.16896	0	0.427852	1.18182	0.102162
002369	2019	5.35012	0	0	1.12492	0	0.496581	1.20634	0.123898
002370	2017	4.06504	0	0	0.650073	1	0.200024	2.93587	0.263977
002370	2018	4.25047	0	0	0.490745	1	0.328497	2.19338	0.149364
002370	2019	3.76174	0	0	0.605833	1	0.720915	8.54858	0.514375
002371	2017	5.0184	0	0.5813	1.36443	0	0.572718	1.49507	0.124127
[truncated: 4,634 more rows]
