# Supplementary material for: Evidence on the Porter hypothesis: China’s Resource Tax Law may be a path to achieve corporate sustainable development
Source: PLoS One. 2025 May 30;20(5):e0323668. doi: 10.1371/journal.pone.0323668 (PMC12124751; doi:10.1371/journal.pone.0323668)
Supplement: S1 File — (ZIP) [file pone.0323668.s002.zip]

Archive with 2 entries (1 files):
- S1 File/
- S1 File/S1 File.pdf
